# Supplementary material for: 2-(4-Bromo­phen­yl)-2-oxoethyl 4-methyl­benzoate
Source: Acta Crystallogr Sect E Struct Rep Online. 2011 Nov 2;67(Pt 12):o3154. doi: 10.1107/S1600536811045272 (PMC3238827; doi:10.1107/S1600536811045272)
Supplement: Supplementary file 2 [file e-67-o3154-Isup2.hkl]

# 
# h,k,l, Fc-squared, Fo-squared, sigma(Fo-squared) and status flag 
# 
data_I
_shelx_title ' cr51_0m in P2(1)/c (100K)' 
_shelx_refln_list_code          4 
_shelx_F_calc_maximum      238.95 
_exptl_crystal_F_000       672.00 
_reflns_d_resolution_high  0.7107 
 
loop_ 
 _symmetry_equiv_pos_as_xyz 
 'x, y, z' 
 '-x, y+1/2, -z+1/2' 
 '-x, -y, -z' 
 'x, -y-1/2, z-1/2' 
 
_cell_length_a     5.8368 
_cell_length_b     8.3438 
_cell_length_c    27.9684 
_cell_angle_alpha  90.000 
_cell_angle_beta   95.177 
_cell_angle_gamma  90.000 
 
_shelx_F_squared_multiplier     1.000 
 
loop_ 
 _refln_index_h 
 _refln_index_k 
 _refln_index_l 
 _refln_F_squared_calc 
 _refln_F_squared_meas 
 _refln_F_squared_sigma 
 _refln_observed_status 
   1   0   0     1276.39     1262.68     20.92 o 
   2   0   0     1915.19     2016.71     34.54 o 
   3   0   0     5164.95     4872.98     65.27 o 
   4   0   0     5955.10     6139.95     82.87 o 
   5   0   0      817.52      838.26     19.85 o 
   6   0   0      498.26      510.54     17.65 o 
   7   0   0     2660.36     2640.38     57.95 o 
   8   0   0      125.12      136.25     18.41 o 
   1   1   0     3386.15     3414.96     54.30 o 
   2   1   0     5701.94     5605.25     50.89 o 
   3   1   0      227.84      169.29      8.47 o 
   4   1   0      542.09      538.47     11.22 o 
   5   1   0     3996.22     3860.29     37.62 o 
   6   1   0     1951.00     2016.31     26.31 o 
   7   1   0       44.46       68.51     10.32 o 
   8   1   0      265.01      289.03     16.30 o 
   0   2   0     3473.08     3311.33     52.66 o 
   1   2   0     3445.48     3469.69     39.21 o 
   2   2   0      493.44      628.23     11.80 o 
   3   2   0     2308.22     2200.05     23.54 o 
   4   2   0     3873.85     3776.79     38.59 o 
   5   2   0       25.47       33.75      5.10 o 
   6   2   0      191.22      207.37     11.84 o 
   7   2   0      776.74      778.41     21.19 o 
   8   2   0      166.53      184.46     22.89 o 
   1   3   0     2448.48     2391.41     25.73 o 
   2   3   0    11526.77    11718.29    259.91 o 
   3   3   0      848.94      821.56     13.03 o 
   4   3   0      398.08      404.84     10.18 o 
   5   3   0     2696.57     2704.69     38.86 o 
   6   3   0       20.75       19.78      8.23 o 
   7   3   0       34.99       22.94     10.08 o 
   0   4   0     7382.62     7380.43     94.46 o 
   1   4   0      982.54      950.22     14.74 o 
   2   4   0      874.28      983.03     13.60 o 
   3   4   0     2215.40     2145.98     29.32 o 
   4   4   0     2987.97     2912.71     46.68 o 
   5   4   0     1887.91     1735.31     34.22 o 
   6   4   0     1386.19     1357.24     31.86 o 
   7   4   0     1504.19     1560.33     36.47 o 
   1   5   0     6229.04     6203.99     63.54 o 
   2   5   0     3479.62     3372.88     42.46 o 
   3   5   0     2164.58     2190.25     33.84 o 
   4   5   0       58.22       71.23     11.51 o 
   5   5   0     1923.50     1766.14     35.46 o 
   6   5   0      572.66      602.25     22.17 o 
   7   5   0       28.52       25.47     12.52 o 
   0   6   0      542.64      548.30     14.61 o 
   1   6   0      429.93      401.84     12.40 o 
   2   6   0      488.84      438.09     10.32 o 
   3   6   0     1220.48     1265.84     20.69 o 
   4   6   0      114.76      112.52     11.47 o 
   5   6   0       28.14       27.99     10.63 o 
   6   6   0        4.06       25.10     11.91 o 
   7   6   0       15.22       13.08     13.31 o 
   1   7   0        9.23        5.42      4.39 o 
   2   7   0      998.49      977.91     19.08 o 
   3   7   0      655.55      654.30     15.39 o 
   4   7   0      107.09      108.46     12.58 o 
   5   7   0      177.87      207.22     15.87 o 
   6   7   0       84.80       96.64     18.56 o 
   0   8   0      885.35      906.90     21.62 o 
   1   8   0      256.08      296.16     11.01 o 
   2   8   0      675.53      705.56     24.38 o 
   3   8   0       54.88       53.61      7.85 o 
   4   8   0      370.98      362.73     13.03 o 
   5   8   0      210.34      221.15     21.19 o 
   1   9   0      641.86      662.54     15.86 o 
   2   9   0      629.60      579.21     28.23 o 
   3   9   0       50.39       50.54      8.83 o 
   4   9   0       25.98       41.03      9.08 o 
   5   9   0        5.13        2.58     12.36 o 
   0  10   0       19.58       28.46     12.50 o 
   1  10   0       53.14       48.66      8.51 o 
   2  10   0      161.17      132.68     12.76 o 
   3  10   0       17.06       31.30     13.57 o 
   4  10   0       77.87       77.73     11.90 o 
   1  11   0      211.12      181.62     13.17 o 
   2  11   0       12.33       -2.71      4.45 o 
  -8   1   1       21.43       -9.01     10.92 o 
  -7   1   1       50.77       50.85      9.69 o 
  -6   1   1       86.96       93.10      6.77 o 
  -5   1   1      137.85      133.66      7.33 o 
  -4   1   1        0.97        4.00      3.32 o 
  -3   1   1      433.60      428.73     11.07 o 
  -2   1   1      297.92      343.28      5.81 o 
  -1   1   1      251.00      285.13      4.54 o 
   0   1   1     1229.84     1225.42     17.08 o 
   1   1   1       83.63       94.04      4.66 o 
   2   1   1      781.40      861.37     12.55 o 
   3   1   1      113.84      149.04      6.03 o 
   4   1   1       31.98       42.57      4.02 o 
   5   1   1       53.76       57.65      5.28 o 
   6   1   1      244.77      246.44     12.52 o 
   7   1   1        8.02       -4.16      8.76 o 
   8   1   1        0.52       -3.22      9.98 o 
  -8   2   1       35.49       45.83     11.11 o 
  -7   2   1       11.94       -1.38      8.74 o 
  -6   2   1      189.30      196.71     11.69 o 
  -5   2   1       57.83       44.44      5.55 o 
  -4   2   1       34.58       34.93      4.13 o 
  -3   2   1     1801.71     1966.55     21.58 o 
  -2   2   1      834.38      848.61     11.46 o 
  -1   2   1     1648.99     1798.70     19.69 o 
   0   2   1     1926.76     2041.70     27.77 o 
   1   2   1       70.10       62.74      7.05 o 
   2   2   1     3298.18     3407.06     35.55 o 
   3   2   1       32.82       64.29      4.13 o 
   4   2   1      130.31      137.65      6.74 o 
   5   2   1      641.95      610.96     16.32 o 
   6   2   1       79.86       78.05      9.30 o 
   7   2   1        8.20       -4.26      9.14 o 
   8   2   1       49.39       62.12     13.81 o 
  -7   3   1      583.06      563.29     26.96 o 
  -6   3   1      179.36      174.83     11.60 o 
  -5   3   1      152.48      148.96      9.41 o 
  -4   3   1      370.59      381.86      9.21 o 
  -3   3   1     3308.18     3436.40     42.38 o 
  -2   3   1      578.64      562.85      8.90 o 
  -1   3   1      376.10      453.91      7.60 o 
   0   3   1       85.82      143.97      6.20 o 
   1   3   1      862.23      920.36     13.21 o 
   2   3   1      644.09      735.51     10.07 o 
   3   3   1     1034.07     1077.68     15.42 o 
   4   3   1      384.74      368.08     13.42 o 
   5   3   1      111.38       93.98      9.16 o 
   6   3   1      413.23      424.70     16.06 o 
   7   3   1      138.13      165.91     16.25 o 
  -7   4   1      288.25      313.03     19.31 o 
  -6   4   1       15.74       31.52     10.44 o 
  -5   4   1      535.71      531.76     18.07 o 
  -4   4   1       10.46       15.02      6.95 o 
  -3   4   1      310.47      309.82      9.13 o 
  -2   4   1     2404.04     2387.80     27.02 o 
  -1   4   1     3683.35     3752.35     39.65 o 
   0   4   1      193.94      202.37      5.31 o 
   1   4   1       25.03       20.94      2.89 o 
   2   4   1     1873.41     1924.81     22.55 o 
   3   4   1      659.72      690.90     10.64 o 
   4   4   1      266.32      243.03     12.88 o 
   5   4   1      140.01      181.35     12.86 o 
   6   4   1      784.96      771.15     24.17 o 
   7   4   1        0.83       -1.98     11.28 o 
  -7   5   1      361.25      400.90     21.79 o 
  -6   5   1      109.25      111.63     13.40 o 
  -5   5   1      166.56      162.47     15.46 o 
  -4   5   1       14.08        4.49      9.11 o 
  -3   5   1     1617.26     1614.54     60.52 o 
  -2   5   1      514.17      468.18     19.55 o 
  -1   5   1       52.20       50.66      4.21 o 
   0   5   1     3505.49     3677.42     36.30 o 
   1   5   1      191.02      171.57      5.89 o 
   2   5   1       38.11       63.82      5.37 o 
   3   5   1      877.05      881.19     40.53 o 
   4   5   1     1447.83     1483.45     30.12 o 
   5   5   1      311.18      271.92     15.55 o 
   6   5   1       28.15       32.77     11.48 o 
   7   5   1      163.96      152.34     16.50 o 
  -7   6   1       42.62       41.54     13.70 o 
  -6   6   1      531.02      512.35     21.97 o 
  -5   6   1      287.33      317.53     17.30 o 
  -4   6   1      105.27       96.36     10.71 o 
  -3   6   1        2.98        2.16      4.63 o 
  -2   6   1     2160.68     2136.07     30.82 o 
  -1   6   1     1205.88     1145.61     25.68 o 
   0   6   1        9.14        2.50      3.74 o 
   1   6   1       51.66       44.41      5.29 o 
   2   6   1     1783.83     1762.93     26.65 o 
   3   6   1       12.46        5.36      6.10 o 
   4   6   1       52.44       52.33      9.49 o 
   5   6   1      434.51      407.23     18.55 o 
   6   6   1      239.24      248.57     17.48 o 
   7   6   1       64.13       43.31     14.11 o 
  -6   7   1       73.25       77.30     14.12 o 
  -5   7   1       16.83        3.15     13.70 o 
  -4   7   1      305.28      318.25     17.21 o 
  -3   7   1     1656.97     1631.23     27.24 o 
  -2   7   1        4.98        3.70      5.91 o 
  -1   7   1       52.32       48.35      5.73 o 
   0   7   1     1430.22     1382.22     18.54 o 
   1   7   1     1939.64     1927.97     23.46 o 
   2   7   1        0.26       -6.82      5.33 o 
   3   7   1      711.10      772.53     16.61 o 
   4   7   1      518.54      529.74     24.21 o 
   5   7   1       39.78       31.85     11.90 o 
   6   7   1       96.44       84.17     13.96 o 
  -6   8   1       53.04       68.78     15.03 o 
  -5   8   1      540.18      501.80     27.67 o 
  -4   8   1      656.72      656.66     16.20 o 
  -3   8   1      169.86      177.19     10.31 o 
  -2   8   1     1825.15     1839.09     33.69 o 
  -1   8   1       55.90       29.40      9.29 o 
   0   8   1      410.41      420.90     10.84 o 
   1   8   1      346.77      342.73     11.71 o 
   2   8   1     2013.64     1996.63     35.92 o 
   3   8   1      533.77      562.23     15.48 o 
   4   8   1        0.25       -9.83      6.58 o 
   5   8   1      154.13      168.34     16.20 o 
  -5   9   1        0.27        1.98     12.30 o 
  -4   9   1      570.04      562.39     16.62 o 
  -3   9   1      740.13      745.26     18.78 o 
  -2   9   1       59.30       68.84      9.14 o 
  -1   9   1      340.71      323.34     12.08 o 
   0   9   1      778.27      768.53     16.49 o 
   1   9   1      522.16      531.86     17.98 o 
   2   9   1      339.04      331.42     15.86 o 
   3   9   1      280.95      284.07     13.36 o 
   4   9   1      554.62      581.74     17.42 o 
   5   9   1        5.90        4.17     12.91 o 
  -4  10   1      221.28      241.53     13.56 o 
  -3  10   1       16.26       14.97      8.83 o 
  -2  10   1      108.98      119.15     15.48 o 
  -1  10   1      395.55      406.70     18.29 o 
   0  10   1      151.56      154.83     11.78 o 
   1  10   1      246.96      257.86     12.17 o 
   2  10   1      437.83      445.21     16.76 o 
   3  10   1      359.89      367.15     15.58 o 
   4  10   1        0.07        2.87      8.94 o 
  -2  11   1        5.50        2.01      9.55 o 
  -1  11   1      287.76      291.32     14.93 o 
   0  11   1      473.30      496.93     18.35 o 
   1  11   1      127.73      138.64     12.32 o 
   2  11   1        9.03        5.90      9.86 o 
  -8   0   2        7.74        1.14     13.59 o 
  -7   0   2      352.32      383.38     15.88 o 
  -6   0   2     1313.97     1285.00     27.87 o 
  -5   0   2      400.08      344.22     13.76 o 
  -4   0   2     1821.27     1769.75     35.36 o 
  -3   0   2      185.81       80.26      6.52 o 
  -2   0   2    11432.03    11589.92    175.37 o 
  -1   0   2     8479.49     8718.77    130.93 o 
   0   0   2      955.45      810.81     18.66 o 
   1   0   2     8712.33     8487.33    184.60 o 
   2   0   2     1374.50     1398.54     21.04 o 
   3   0   2      355.21      269.33     12.92 o 
   4   0   2     2968.69     3056.83     45.23 o 
   5   0   2     2372.08     2301.69     38.23 o 
   6   0   2       24.98       36.55     11.00 o 
   7   0   2      637.88      696.78     28.37 o 
   8   0   2     1076.63     1132.64     40.28 o 
  -8   1   2      504.76      510.11     18.89 o 
  -7   1   2       92.55      122.32     11.18 o 
  -6   1   2       96.24      117.67      7.27 o 
  -5   1   2     4994.84     4990.01     46.63 o 
  -4   1   2     4551.74     4521.82     44.51 o 
  -3   1   2      822.92      883.34     11.85 o 
  -2   1   2     6872.33     6936.08     67.55 o 
  -1   1   2    28501.76    27904.72    266.09 o 
   0   1   2      139.80      133.39      7.95 o 
   1   1   2      319.06      349.95      6.43 o 
   2   1   2    15068.52    15614.46    136.03 o 
   3   1   2    10432.80    10492.45     87.26 o 
   4   1   2     1683.12     1732.80     20.74 o 
   5   1   2      382.45      369.49     10.09 o 
   6   1   2      970.87      984.60     21.49 o 
   7   1   2      758.87      744.85     20.44 o 
   8   1   2        8.43      -11.29     10.48 o 
  -8   2   2       48.09       53.72     16.45 o 
  -7   2   2      588.48      648.89     19.30 o 
  -6   2   2     1697.71     1703.60     26.19 o 
  -5   2   2       56.31       48.45      5.53 o 
  -4   2   2     2123.60     2230.75     25.22 o 
  -3   2   2     9012.12     9247.91     83.68 o 
  -2   2   2     3914.97     3833.58     36.23 o 
  -1   2   2      695.68      646.71      8.87 o 
   0   2   2    32993.70    33371.37    456.30 o 
   1   2   2     9603.04     8616.83    623.37 o 
   2   2   2      284.65      378.99      6.53 o 
   3   2   2      825.66      770.61     12.06 o 
   4   2   2     3840.13     3763.83     38.22 o 
   5   2   2     2530.02     2512.83     36.32 o 
   6   2   2      463.69      459.86     17.17 o 
   7   2   2     1003.84     1042.49     24.31 o 
   8   2   2      339.74      357.93     20.77 o 
  -7   3   2       48.63       59.16     10.46 o 
  -6   3   2      304.07      339.63     14.22 o 
  -5   3   2     2713.20     2586.15     33.39 o 
  -4   3   2     2028.80     2045.88     24.07 o 
  -3   3   2      172.62      170.58     10.42 o 
  -2   3   2     3741.80     3706.97     38.11 o 
  -1   3   2     1855.54     1656.99     19.04 o 
   0   3   2     4727.90     4958.69     49.61 o 
   1   3   2      987.57      971.15     12.38 o 
   2   3   2     3853.97     3719.15     34.76 o 
   3   3   2     7127.59     7162.89     72.55 o 
   4   3   2      256.30      203.04      7.94 o 
   5   3   2     3551.25     3380.28     46.22 o 
   6   3   2     1339.94     1327.34     26.09 o 
   7   3   2      135.99      123.84     12.45 o 
  -7   4   2      336.28      389.34     20.61 o 
  -6   4   2     1787.03     1847.45     37.80 o 
  -5   4   2      177.15      188.42     12.83 o 
  -4   4   2      865.81      839.16     20.42 o 
  -3   4   2     2792.88     2772.86     36.15 o 
  -2   4   2     2546.27     2402.82     27.23 o 
  -1   4   2      507.11      516.76     16.47 o 
   0   4   2     4761.32     4698.35     48.18 o 
   1   4   2     6009.49     5742.92     58.14 o 
   2   4   2     3818.70     3746.56    113.39 o 
   3   4   2      202.94      184.94      7.29 o 
   4   4   2     1658.80     1598.07     50.54 o 
   5   4   2      514.01      513.50     18.17 o 
   6   4   2      994.16      985.19     26.93 o 
   7   4   2       54.02       73.34     13.57 o 
  -7   5   2       87.71       86.20     14.29 o 
  -6   5   2       21.23       16.41     10.91 o 
  -5   5   2      404.27      419.28     21.34 o 
  -4   5   2     1282.83     1328.42     28.27 o 
  -3   5   2      134.46      135.11      7.53 o 
  -2   5   2      496.73      469.24     12.40 o 
  -1   5   2     3283.89     3194.99     32.37 o 
   0   5   2     1825.06     1786.13     22.00 o 
   1   5   2      156.12      174.54      7.80 o 
   2   5   2     1376.73     1378.75     23.99 o 
   3   5   2     1065.40     1000.25     17.77 o 
   4   5   2       12.76        2.99      7.49 o 
   5   5   2      782.75      748.79     22.33 o 
   6   5   2      121.68      114.44     13.79 o 
   7   5   2      416.66      448.40     23.01 o 
  -7   6   2     1323.33     1316.72     34.92 o 
  -6   6   2      378.06      380.38     20.26 o 
  -5   6   2       40.90       46.10     10.61 o 
  -4   6   2      605.15      627.54     24.20 o 
  -3   6   2      985.46      944.93     16.76 o 
  -2   6   2     1062.33     1031.72     16.37 o 
  -1   6   2       33.98       52.96      4.88 o 
   0   6   2     4936.86     5119.23     49.69 o 
   1   6   2     1162.82     1047.54     14.74 o 
   2   6   2      369.32      332.61     12.13 o 
   3   6   2      465.17      497.67     10.89 o 
   4   6   2     1945.66     1918.08     37.06 o 
   5   6   2     1229.79     1145.40     29.09 o 
   6   6   2       85.51       77.38     13.63 o 
  -6   7   2       22.72       27.20     12.22 o 
  -5   7   2      123.20      100.21     12.98 o 
  -4   7   2      150.18      160.75     18.95 o 
  -3   7   2        5.67       -0.21      5.83 o 
  -2   7   2     3647.74     3535.03     46.41 o 
  -1   7   2     1749.80     1785.01     23.40 o 
   0   7   2      109.02      107.19      9.29 o 
   1   7   2      479.89      491.23     13.37 o 
   2   7   2      103.45       82.71      7.58 o 
   3   7   2      172.33      177.72      9.57 o 
   4   7   2       15.71        9.42      6.60 o 
   5   7   2      144.85      147.33     14.72 o 
   6   7   2      344.13      381.36     21.32 o 
  -6   8   2      174.75      188.86     17.51 o 
  -5   8   2       23.30       28.04     12.39 o 
  -4   8   2        7.50       14.63      8.31 o 
  -3   8   2      253.56      261.02     11.87 o 
  -2   8   2      229.18      215.50     11.03 o 
  -1   8   2      207.09      214.15      8.69 o 
   0   8   2      462.77      482.55     11.33 o 
   1   8   2      854.35      827.63     16.33 o 
   2   8   2       30.11       21.76      7.26 o 
   3   8   2        0.92       -7.97      6.65 o 
   4   8   2      195.62      201.32     13.96 o 
   5   8   2      287.91      299.00     19.33 o 
  -5   9   2       53.51       46.97     13.71 o 
  -4   9   2       51.94       41.96      8.83 o 
  -3   9   2       30.04       40.98      8.44 o 
  -2   9   2       25.27       23.36      8.04 o 
  -1   9   2       10.19        7.76      5.21 o 
   0   9   2      108.34      113.99      8.75 o 
   1   9   2      697.01      673.60     15.94 o 
   2   9   2      307.78      313.10     13.68 o 
   3   9   2      266.54      269.31     15.83 o 
   4   9   2        2.39       -9.48      7.76 o 
   5   9   2        7.41        1.88     12.51 o 
  -4  10   2      383.50      381.49     15.91 o 
  -3  10   2       12.95        8.74      8.83 o 
  -2  10   2       29.38       27.73      9.09 o 
  -1  10   2      137.10      155.47     13.22 o 
   0  10   2       44.95       43.54      9.52 o 
   1  10   2      355.02      375.18     14.94 o 
   2  10   2       35.59       34.71      9.66 o 
   3  10   2        3.18        6.68      8.96 o 
   4  10   2       17.64       25.20      9.52 o 
  -2  11   2        8.18      -11.85     13.02 o 
  -1  11   2       88.24       97.03     11.56 o 
   0  11   2       29.05       19.68     10.24 o 
   1  11   2        0.10        6.52      9.24 o 
   2  11   2      122.33      124.61     12.11 o 
  -7   1   3      101.00       88.29      9.35 o 
  -6   1   3      134.69      119.29      7.24 o 
  -5   1   3       90.10       93.51      6.25 o 
  -4   1   3       61.98       52.94      4.32 o 
  -3   1   3      686.66      763.29     11.47 o 
  -2   1   3        6.60        5.99      1.87 o 
  -1   1   3     9675.81    10736.34    114.03 o 
   0   1   3       61.27       51.06      2.08 o 
   1   1   3     1932.12     2065.76     23.81 o 
   2   1   3      175.67      199.45      4.44 o 
   3   1   3        1.14        0.39      2.49 o 
   4   1   3      631.15      639.87     11.08 o 
   5   1   3        2.46        3.70      5.01 o 
   6   1   3      480.76      472.93     15.76 o 
   7   1   3       28.46       46.93     11.67 o 
   8   1   3      122.92      112.54     13.50 o 
  -8   2   3       26.27       -5.87     22.14 o 
  -7   2   3        4.76       17.65      8.95 o 
  -6   2   3      137.48      127.45      8.93 o 
  -5   2   3       31.90       50.75      5.52 o 
  -4   2   3      414.98      458.04      9.54 o 
  -3   2   3      767.94      809.12     11.53 o 
  -2   2   3       14.72       10.97      2.38 o 
  -1   2   3     2836.64     3289.81     33.79 o 
   0   2   3    19635.90    20366.39    196.12 o 
   1   2   3     2508.06     2532.46     29.65 o 
   2   2   3       64.15       84.79      3.03 o 
   3   2   3       17.96       21.24      2.88 o 
   4   2   3       30.99       29.57      4.28 o 
   5   2   3     1328.69     1310.25     23.47 o 
   6   2   3       15.97       14.15      7.60 o 
   7   2   3       69.81       67.47     10.19 o 
  -7   3   3        2.30       -6.28      8.70 o 
  -6   3   3     1008.68      954.71     21.20 o 
  -5   3   3       93.72      101.83      6.74 o 
  -4   3   3       37.93       40.98      4.71 o 
  -3   3   3       77.40       69.47      4.73 o 
  -2   3   3       43.00       51.55      3.65 o 
  -1   3   3      808.76      842.21     10.40 o 
   0   3   3     4619.09     5052.61     46.06 o 
   1   3   3     3189.91     3326.59     34.47 o 
   2   3   3     1705.15     1858.59     20.42 o 
   3   3   3      700.65      818.00     12.67 o 
   4   3   3      189.96      250.83     10.63 o 
   5   3   3      481.45      430.85     14.30 o 
   6   3   3       40.28       53.26      9.46 o 
   7   3   3       75.84       83.00     11.31 o 
  -7   4   3      192.80      205.97     22.85 o 
  -6   4   3       85.11       99.17     12.08 o 
  -5   4   3      210.92      247.20     17.03 o 
  -4   4   3      664.56      671.25     14.75 o 
  -3   4   3      363.08      315.65      9.53 o 
  -2   4   3      609.19      578.62      9.90 o 
  -1   4   3      378.54      379.78      7.95 o 
   0   4   3      796.11      741.95     10.18 o 
   1   4   3       23.83       15.33      2.59 o 
   2   4   3       25.59       26.39      3.09 o 
   3   4   3       53.30       67.55      4.80 o 
   4   4   3      212.87      211.94     12.32 o 
   5   4   3       12.88        0.96     10.28 o 
   6   4   3      324.96      324.03     15.29 o 
   7   4   3      244.06      261.55     18.36 o 
  -7   5   3      515.03      526.70     23.56 o 
  -6   5   3        8.00       24.92     10.55 o 
  -5   5   3      165.77      188.31     13.46 o 
  -4   5   3       12.93       15.91      7.87 o 
  -3   5   3     1189.71     1226.42     20.80 o 
  -2   5   3     1572.36     1507.28     24.52 o 
  -1   5   3       79.30       78.38      4.61 o 
   0   5   3     1112.12      976.81     14.27 o 
   1   5   3     2647.97     2564.13     26.91 o 
   2   5   3     2742.76     2823.70     32.30 o 
   3   5   3      330.51      308.20     10.14 o 
   4   5   3      622.35      602.76     18.79 o 
   5   5   3      483.74      490.77     19.09 o 
   6   5   3       13.66       18.43     10.76 o 
   7   5   3      402.06      414.91     22.03 o 
  -7   6   3       56.77       45.57     13.48 o 
  -6   6   3        8.49       15.46     11.37 o 
  -5   6   3      284.29      272.51     16.34 o 
  -4   6   3     1149.63     1165.79     49.66 o 
  -3   6   3      665.16      660.57     13.27 o 
  -2   6   3     1532.08     1540.46     21.33 o 
  -1   6   3     1947.99     1952.06     22.74 o 
   0   6   3      390.44      344.91      9.28 o 
   1   6   3       34.83       39.37      4.34 o 
   2   6   3     1521.82     1577.47     31.37 o 
   3   6   3     1140.57     1128.78     26.20 o 
   4   6   3      149.00      153.96     19.46 o 
   5   6   3       27.37       44.78     11.17 o 
   6   6   3      234.93      248.92     17.47 o 
  -6   7   3      139.32      136.32     15.66 o 
  -5   7   3      690.86      662.03     23.14 o 
  -4   7   3       55.40       61.17     11.03 o 
  -3   7   3     1870.63     1862.34     28.53 o 
  -2   7   3      224.42      208.19     19.16 o 
  -1   7   3      467.96      503.39     10.97 o 
   0   7   3      362.29      389.35     10.46 o 
   1   7   3     1588.39     1561.70     22.52 o 
   2   7   3      175.10      169.94      9.41 o 
   3   7   3        1.48        6.38      6.03 o 
   4   7   3      547.00      552.73     21.56 o 
   5   7   3      469.82      453.28     20.50 o 
   6   7   3      152.39      160.96     17.41 o 
  -6   8   3       13.09        4.84     12.53 o 
  -5   8   3      532.44      503.93     25.06 o 
  -4   8   3      211.49      211.73     10.63 o 
  -3   8   3       88.65       95.76      8.80 o 
  -2   8   3        3.74        1.62      6.84 o 
  -1   8   3     1134.33     1146.06     17.82 o 
   0   8   3      989.51      987.09     16.02 o 
   1   8   3      169.41      175.34      9.11 o 
   2   8   3     1658.37     1603.33     27.32 o 
   3   8   3     1024.54     1036.08     29.56 o 
   4   8   3       26.05       19.30     10.62 o 
   5   8   3       55.78       84.63     13.99 o 
  -5   9   3       88.06       96.91     16.10 o 
  -4   9   3        0.69       -4.30      7.64 o 
  -3   9   3      976.46      980.65     21.50 o 
  -2   9   3      174.45      170.66     11.31 o 
  -1   9   3      203.16      215.98     10.56 o 
   0   9   3      271.81      287.87     11.60 o 
   1   9   3      123.19      137.30      9.36 o 
   2   9   3      512.20      497.44     16.03 o 
   3   9   3      220.24      223.87     16.85 o 
   4   9   3       74.44       79.07      9.85 o 
   5   9   3      137.89      145.02     21.39 o 
  -4  10   3      319.87      276.42     14.36 o 
  -3  10   3       18.15       30.74     13.18 o 
  -2  10   3      339.61      334.53     15.14 o 
  -1  10   3      517.57      539.81     23.11 o 
   0  10   3       80.66       89.63     10.35 o 
   1  10   3       55.66       38.45      8.13 o 
   2  10   3      963.20     1008.57     23.29 o 
   3  10   3      568.49      567.38     23.79 o 
   4  10   3      143.21      143.42     12.08 o 
  -2  11   3      701.23      677.49     23.00 o 
  -1  11   3      141.66      142.73     14.47 o 
   0  11   3        4.34        0.28      9.39 o 
   1  11   3      553.26      561.79     18.46 o 
   2  11   3      174.91      167.15     14.51 o 
  -7   0   4      414.97      449.76     16.58 o 
  -6   0   4      591.66      646.00     17.17 o 
  -5   0   4     2004.05     1957.14     40.63 o 
  -4   0   4      265.09      264.07     12.54 o 
  -3   0   4    14955.39    16006.09    242.75 o 
  -2   0   4     9548.30     9771.04    148.55 o 
   0   0   4     1993.72     2027.40     46.19 o 
   1   0   4     2717.87     2653.35     42.26 o 
   2   0   4     8642.18     8579.87    189.95 o 
   3   0   4      227.21      179.65     16.12 o 
   4   0   4     3456.85     3474.77     62.13 o 
   5   0   4     2209.20     2111.96     44.32 o 
   6   0   4     1082.59     1098.32     31.44 o 
   7   0   4      199.99      216.31     30.79 o 
   8   0   4       15.82        9.63     15.91 o 
  -7   1   4      720.79      779.20     18.35 o 
  -6   1   4      419.03      399.05     12.11 o 
  -5   1   4      982.70      956.77     20.35 o 
  -4   1   4     1279.25     1195.11     19.76 o 
  -3   1   4     4707.70     4936.67     50.36 o 
  -2   1   4     3823.17     4078.74     44.63 o 
  -1   1   4    10280.76    10662.79    129.72 o 
   0   1   4     2044.97     2000.05     25.69 o 
   1   1   4      236.13      218.43      4.51 o 
   2   1   4     1896.90     1779.99     26.24 o 
   3   1   4     7638.74     7809.12     78.08 o 
   4   1   4     3533.37     3421.96     39.03 o 
   5   1   4      611.12      594.63     13.74 o 
   6   1   4      677.57      624.43     18.12 o 
   7   1   4      828.49      872.86     25.29 o 
   8   1   4      133.00      153.02     15.95 o 
  -8   2   4      994.16     1013.36     55.93 o 
  -7   2   4      266.75      318.10     15.21 o 
  -6   2   4     3927.35     3765.01     45.54 o 
  -5   2   4     1762.84     1737.80     25.03 o 
  -4   2   4       25.05       23.07      3.95 o 
  -3   2   4     1639.58     1484.53     17.35 o 
  -2   2   4    10607.27    10662.17    115.29 o 
  -1   2   4    57097.69    57768.92   1055.14 o 
   0   2   4     7333.42     7753.33     75.00 o 
   1   2   4    10017.01    10050.88    124.56 o 
   2   2   4     5367.90     5135.20     57.31 o 
   3   2   4     1629.76     1712.99     19.06 o 
   4   2   4     1208.20     1137.94     17.40 o 
   5   2   4     4860.28     4899.62     61.70 o 
   6   2   4     2418.44     2392.97     37.51 o 
   7   2   4       26.23       40.56     12.38 o 
  -7   3   4      934.78      978.68     23.16 o 
  -6   3   4       17.89       24.15      7.28 o 
  -5   3   4      812.43      855.57     14.95 o 
  -4   3   4     3070.17     3076.68     36.34 o 
  -3   3   4     1572.12     1513.70     20.06 o 
  -2   3   4        7.61       11.58      2.94 o 
  -1   3   4    10430.81    10637.12     94.21 o 
   0   3   4    15464.78    15757.06    137.04 o 
   1   3   4     2546.74     2518.21     33.80 o 
   2   3   4     1692.04     1741.86     20.28 o 
   3   3   4     3607.18     3359.46     33.24 o 
   4   3   4     4426.32     4236.36     53.37 o 
   5   3   4       25.27       24.79      7.23 o 
   6   3   4      160.39      174.05     11.92 o 
   7   3   4      745.00      754.57     21.79 o 
  -7   4   4       73.31       71.90     17.13 o 
  -6   4   4     1137.90     1216.58     29.34 o 
  -5   4   4      832.37      860.53     22.56 o 
  -4   4   4      101.82      130.42      7.27 o 
  -3   4   4      911.71      904.06     16.18 o 
  -2   4   4     2187.57     1935.55     21.10 o 
  -1   4   4       46.32       57.95      4.76 o 
   0   4   4     1348.71     1332.37     15.36 o 
   1   4   4     3465.80     3180.34     56.96 o 
   2   4   4     2690.23     2565.70     36.13 o 
   3   4   4      529.24      554.66      9.42 o 
   4   4   4     1544.79     1514.86     30.06 o 
   5   4   4      448.94      437.18     14.97 o 
   6   4   4      110.18       94.52     10.95 o 
   7   4   4       11.04       -8.97     13.55 o 
  -7   5   4       39.05       36.85     12.81 o 
  -6   5   4      104.29      103.36     12.63 o 
  -5   5   4      870.54      840.67     23.03 o 
  -4   5   4     2236.95     2274.81     39.57 o 
  -3   5   4     1723.52     1728.76     26.37 o 
  -2   5   4      421.65      384.99      9.77 o 
  -1   5   4     1507.11     1415.14     17.20 o 
   0   5   4     1094.70     1023.36     13.69 o 
   1   5   4     1862.05     1939.67     21.62 o 
   2   5   4      425.27      396.64     11.15 o 
   3   5   4     3083.08     3025.78     61.64 o 
   4   5   4      786.90      778.49     29.76 o 
   5   5   4       11.06        6.65      8.98 o 
   6   5   4      538.37      554.45     21.76 o 
   7   5   4       48.61       41.02     13.62 o 
  -7   6   4       38.37       40.99     16.81 o 
  -6   6   4      968.19     1016.86     28.60 o 
  -5   6   4      162.42      183.47     14.52 o 
  -4   6   4       25.14       18.25     10.03 o 
  -3   6   4       13.16        4.33      7.11 o 
  -2   6   4     2668.48     2683.85     33.44 o 
  -1   6   4      329.59      313.78      8.28 o 
   0   6   4     1133.53     1160.59     15.76 o 
   1   6   4     3850.41     3908.94     39.49 o 
   2   6   4     1541.13     1483.24     23.93 o 
   3   6   4      461.32      421.56     26.97 o 
   4   6   4       29.95       31.27      9.35 o 
   5   6   4     1211.23     1141.19     29.37 o 
   6   6   4      181.19      192.58     27.34 o 
  -6   7   4        8.70       -1.43     14.42 o 
  -5   7   4      109.46      118.86     27.47 o 
  -4   7   4     1581.87     1589.35     33.82 o 
  -3   7   4     1221.27     1254.23     21.88 o 
  -2   7   4      648.48      640.56     15.13 o 
  -1   7   4     1776.59     1822.57     22.70 o 
   0   7   4      985.02      940.74     16.06 o 
   1   7   4      289.47      298.21     13.40 o 
   2   7   4       10.17       11.22      6.00 o 
   3   7   4      635.16      633.71     17.45 o 
   4   7   4      867.57      815.92     16.51 o 
   5   7   4       23.27       12.71     11.12 o 
   6   7   4      262.10      287.85     19.38 o 
  -6   8   4       13.17        8.08     12.88 o 
  -5   8   4       13.07       30.33     12.75 o 
  -4   8   4        0.32        7.84      8.07 o 
  -3   8   4      530.25      541.27     19.08 o 
  -2   8   4       13.71        5.68      6.99 o 
  -1   8   4        3.43        3.19      5.42 o 
   0   8   4       24.64       23.50      5.92 o 
   1   8   4      773.52      783.57     16.00 o 
   2   8   4      227.32      225.65     13.81 o 
   3   8   4       50.43       43.17      8.19 o 
   4   8   4       29.49       28.96      7.43 o 
   5   8   4      209.91      224.65     17.85 o 
  -5   9   4        4.34       26.84     12.82 o 
  -4   9   4      450.64      452.68     22.48 o 
  -3   9   4       25.17       27.77      9.65 o 
  -2   9   4      518.21      477.22     22.82 o 
  -1   9   4       80.78       90.19      8.51 o 
   0   9   4       15.44       13.39      5.95 o 
   1   9   4       27.55       25.70      6.99 o 
   2   9   4       30.34       36.08      8.53 o 
   3   9   4      688.51      725.69     18.86 o 
   4   9   4       55.46       30.87     11.08 o 
   5   9   4       16.95       13.85      7.57 o 
  -4  10   4        2.49        4.75      8.87 o 
  -3  10   4        2.14        4.57     10.23 o 
  -2  10   4       42.50       51.20      9.90 o 
  -1  10   4      263.39      265.20     23.70 o 
   0  10   4       47.96       54.30      9.90 o 
   1  10   4      298.68      313.43     13.17 o 
   2  10   4        3.98        2.82      8.57 o 
   3  10   4        1.64        9.39      8.86 o 
   4  10   4        4.68       -9.15      8.88 o 
  -2  11   4        8.79       10.79     12.03 o 
  -1  11   4        0.97       -4.87      9.54 o 
   0  11   4      172.57      182.08     18.31 o 
   1  11   4       41.05       43.05     14.23 o 
   2  11   4        0.07        6.91      9.86 o 
  -8   1   5       10.46      -34.87     18.73 o 
  -7   1   5        5.48        3.85      7.45 o 
  -6   1   5        1.28       -1.27      5.06 o 
  -5   1   5      113.37      134.15      6.85 o 
  -4   1   5      406.71      464.16      9.88 o 
  -3   1   5       14.98       11.53      2.79 o 
  -2   1   5      407.70      475.60      7.91 o 
  -1   1   5    14429.64    15120.20    223.02 o 
   0   1   5      104.74       93.54      3.04 o 
   1   1   5      448.58      474.24      9.80 o 
   2   1   5      357.99      373.59      7.35 o 
   3   1   5       75.64      105.01      6.72 o 
   4   1   5       17.69       11.44      4.32 o 
   5   1   5      861.01      844.58     16.18 o 
   6   1   5        3.28        1.17      7.26 o 
   7   1   5       36.86       40.57     19.55 o 
  -8   2   5      232.01      263.69     35.49 o 
  -7   2   5       90.32       92.17      9.58 o 
  -6   2   5        1.65       -3.59      5.67 o 
  -5   2   5      269.40      281.30      9.21 o 
  -4   2   5      957.46     1008.55     14.49 o 
  -3   2   5        4.05       12.31      2.90 o 
  -2   2   5       32.12       46.19      3.90 o 
  -1   2   5      328.68      362.91      9.55 o 
   0   2   5      479.23      524.42      8.34 o 
   1   2   5      144.33      152.43      3.86 o 
   2   2   5      684.36      746.17      8.19 o 
   3   2   5     1341.47     1343.01     19.90 o 
   4   2   5      759.24      729.58     13.27 o 
   5   2   5     1188.11     1167.76     22.19 o 
   6   2   5      221.87      213.04     12.41 o 
   7   2   5      176.61      180.09     13.33 o 
  -7   3   5        9.60       21.74     13.69 o 
  -6   3   5        3.48        0.41      6.65 o 
  -5   3   5      146.29      158.63      7.63 o 
  -4   3   5      136.14      141.65      7.03 o 
  -3   3   5       34.14       47.24      4.35 o 
  -2   3   5      186.79      177.43      6.79 o 
  -1   3   5     1741.52     1699.51     17.95 o 
   0   3   5      980.02     1072.31     11.33 o 
   1   3   5       13.06        4.51      2.32 o 
   2   3   5     1222.94     1258.11     18.20 o 
   3   3   5      269.42      288.95     19.61 o 
   4   3   5      247.67      224.18     10.40 o 
   5   3   5       63.79       72.51      8.47 o 
   6   3   5       30.91       37.06      8.83 o 
   7   3   5       75.37       94.02     12.09 o 
  -7   4   5        6.15        5.79     18.05 o 
  -6   4   5       14.17       17.62      9.83 o 
  -5   4   5      282.59      276.24     12.58 o 
  -4   4   5     1509.13     1496.77     21.86 o 
  -3   4   5     2511.05     2497.90     45.64 o 
  -2   4   5      250.95      258.62      6.48 o 
  -1   4   5     2348.01     2498.44     25.70 o 
   0   4   5      463.29      412.75      7.42 o 
   1   4   5     1930.96     2067.40     23.62 o 
   2   4   5     4134.43     4528.15     53.59 o 
   3   4   5      808.09      757.42     12.62 o 
   4   4   5      925.52      905.51     22.00 o 
   5   4   5        0.45      -11.09      7.85 o 
   6   4   5      351.03      364.86     16.39 o 
   7   4   5       75.86       79.59     18.75 o 
  -7   5   5        2.20        1.65     15.38 o 
  -6   5   5      109.01      105.88     12.59 o 
  -5   5   5      636.64      618.65     20.14 o 
  -4   5   5      220.74      218.32     12.57 o 
  -3   5   5     1314.25     1261.35     21.36 o 
  -2   5   5      101.06       94.20      5.40 o 
  -1   5   5       82.65       65.16      4.24 o 
   0   5   5        8.05       10.42      3.10 o 
   1   5   5      805.00      791.88     16.58 o 
   2   5   5     1359.57     1368.76     25.12 o 
   3   5   5      577.11      589.76     11.16 o 
   4   5   5       19.87       11.88      8.11 o 
   5   5   5      706.84      685.62     28.99 o 
   6   5   5      613.28      628.66     23.33 o 
   7   5   5      105.31       96.71     15.12 o 
  -7   6   5       14.65       32.85     17.29 o 
  -6   6   5      437.44      434.61     20.56 o 
  -5   6   5       65.66       63.48     10.97 o 
  -4   6   5      650.29      672.99     20.24 o 
  -3   6   5     2270.41     2225.02     32.83 o 
  -2   6   5       25.83       34.47      5.16 o 
  -1   6   5      355.78      352.50      8.87 o 
   0   6   5     2020.91     2001.10     23.12 o 
   1   6   5      593.64      558.06     10.34 o 
   2   6   5       26.50       20.33      5.75 o 
   3   6   5      668.57      666.35     13.48 o 
   4   6   5      380.55      394.43     17.76 o 
   5   6   5       32.30       27.67     10.76 o 
   6   6   5      103.42      119.20     14.74 o 
  -6   7   5       57.43       55.23     13.45 o 
  -5   7   5      229.30      251.00     31.99 o 
  -4   7   5      600.23      594.87     20.94 o 
  -3   7   5      808.07      761.53     16.29 o 
  -2   7   5     1054.85      992.07     21.25 o 
  -1   7   5     1404.22     1378.74     19.07 o 
   0   7   5        5.59        8.10      4.69 o 
   1   7   5     1270.37     1292.39     20.15 o 
   2   7   5     1421.14     1401.45     24.34 o 
   3   7   5      107.65      112.75      8.34 o 
   4   7   5      188.65      205.94     14.43 o 
   5   7   5      590.85      580.99     23.04 o 
   6   7   5      210.07      182.33     17.23 o 
  -5   8   5       68.87       94.40     14.06 o 
  -4   8   5      117.65      126.08      8.43 o 
  -3   8   5       84.59       91.63      8.64 o 
  -2   8   5       86.19       79.64      8.42 o 
  -1   8   5      283.89      284.97      9.88 o 
   0   8   5      685.61      693.67     15.06 o 
   1   8   5      560.50      557.20     13.89 o 
   2   8   5       70.83       84.17      8.64 o 
   3   8   5      263.45      270.99     10.70 o 
   4   8   5      962.97      873.49     25.51 o 
   5   8   5        0.61       -0.49     11.21 o 
  -5   9   5      537.97      579.81     24.97 o 
  -4   9   5        5.34       -4.88     11.38 o 
  -3   9   5      198.87      208.76     11.69 o 
  -2   9   5     1551.32     1535.07     43.80 o 
  -1   9   5      691.55      721.01     18.63 o 
   0   9   5       83.61       81.31      8.17 o 
   1   9   5     1573.33     1608.63     33.28 o 
   2   9   5      809.22      775.13     19.34 o 
   3   9   5      142.78      156.26     11.34 o 
   4   9   5       73.44       84.85     11.15 o 
   5   9   5      334.92      341.94     27.94 o 
  -4  10   5       92.51       85.24     12.73 o 
  -3  10   5      331.41      335.39     24.73 o 
  -2  10   5        1.38        0.73      8.55 o 
  -1  10   5       21.68       29.36      9.19 o 
   0  10   5     1061.21     1077.74     23.62 o 
   1  10   5      545.85      551.95     15.80 o 
   2  10   5      156.17      134.66     11.75 o 
   3  10   5       30.21       43.49      9.96 o 
   4  10   5      135.19      125.52     13.08 o 
  -2  11   5      173.97      192.36     15.82 o 
  -1  11   5       80.00       85.42     11.60 o 
   0  11   5       69.00       55.27     12.42 o 
   1  11   5        8.91       13.52      9.01 o 
   2  11   5      534.37      544.81     19.04 o 
  -7   0   6       13.95       -3.12     12.12 o 
  -6   0   6     3802.61     3861.83     51.72 o 
  -5   0   6     2988.11     3125.54     57.84 o 
  -4   0   6     3718.93     3784.64     65.06 o 
  -3   0   6      180.95      220.08      9.53 o 
  -2   0   6     8567.71     8095.65    123.76 o 
  -1   0   6    10896.88    11062.25    241.53 o 
   0   0   6      627.50      690.78     24.01 o 
   1   0   6     8663.17     9182.75    139.18 o 
   2   0   6    12687.22    12973.86    197.13 o 
   3   0   6     3673.95     3552.03     86.15 o 
   4   0   6       33.35       43.58     11.92 o 
   5   0   6    12923.10    12653.74    200.51 o 
   6   0   6     2823.31     2715.89     79.76 o 
   7   0   6       27.27       39.87     15.47 o 
  -8   1   6      178.65      196.82     24.20 o 
  -7   1   6      474.57      548.79     22.41 o 
  -6   1   6     2039.66     1964.39     25.54 o 
  -5   1   6        0.31       -0.77      4.65 o 
  -4   1   6     2229.78     2152.90     25.88 o 
  -3   1   6    10184.81    10219.23     99.33 o 
  -2   1   6     4505.22     4857.79     53.10 o 
  -1   1   6    18078.64    18909.51    231.95 o 
   0   1   6    11122.70    11389.01    120.88 o 
   1   1   6    16359.17    16972.09    135.27 o 
   2   1   6     5844.53     6278.43     61.62 o 
   3   1   6     1624.63     1602.02     31.31 o 
   4   1   6     5014.32     4866.24     52.65 o 
   5   1   6      321.14      336.13     11.08 o 
   6   1   6      115.00       97.44      9.75 o 
   7   1   6      263.00      299.85     18.23 o 
  -8   2   6      270.12      258.28     35.58 o 
  -7   2   6       19.39        5.58     15.37 o 
  -6   2   6      387.74      423.98     11.79 o 
  -5   2   6     2565.96     2536.05     29.25 o 
  -4   2   6      357.81      348.63      8.76 o 
  -3   2   6       22.66       19.55      3.52 o 
  -2   2   6     1990.22     1856.12     23.51 o 
  -1   2   6     3011.21     2725.38     28.11 o 
   0   2   6      822.54      774.05     12.46 o 
   1   2   6     2164.53     2108.18     20.84 o 
   2   2   6     6977.07     6670.67     59.89 o 
   3   2   6     1409.97     1335.63     22.58 o 
   4   2   6      389.80      379.69      9.80 o 
   5   2   6       82.24       90.61      8.79 o 
   6   2   6     1415.51     1360.67     26.60 o 
   7   2   6      479.11      479.66     18.43 o 
  -7   3   6      848.83      853.76     46.92 o 
  -6   3   6      508.89      541.15     16.89 o 
  -5   3   6       34.61       35.48      5.97 o 
  -4   3   6     1109.11     1095.28     19.18 o 
  -3   3   6     2976.71     2883.40     33.13 o 
  -2   3   6     1458.77     1383.82     17.78 o 
  -1   3   6       32.25       21.31      2.45 o 
   0   3   6     2403.45     2301.61     21.16 o 
   1   3   6     4793.86     4601.89    131.55 o 
   2   3   6      479.28      520.84     10.25 o 
   3   3   6     2945.29     2941.37     44.89 o 
   4   3   6     3165.09     3124.84     42.11 o 
   5   3   6      292.02      255.70     13.55 o 
   6   3   6        1.34        1.79      8.49 o 
   7   3   6      921.73      979.12     24.57 o 
  -7   4   6      109.46      131.51     30.07 o 
  -6   4   6      943.64      978.63     22.65 o 
  -5   4   6     1555.15     1582.32     31.51 o 
  -4   4   6      776.42      787.44     14.88 o 
  -3   4   6       74.64       64.77      5.26 o 
  -2   4   6     5671.13     5674.67     53.31 o 
  -1   4   6    24137.29    26069.12    209.72 o 
   0   4   6       11.53       47.60      4.04 o 
   1   4   6     4396.85     4581.35     43.25 o 
   2   4   6     4430.92     4281.54     51.26 o 
   3   4   6     3375.05     3356.28     42.24 o 
   4   4   6       21.60       14.92      6.35 o 
   5   4   6      829.90      792.38     19.33 o 
   6   4   6     1490.74     1493.11     29.33 o 
   7   4   6       76.19       66.14     11.94 o 
  -7   5   6      790.39      900.68     53.39 o 
  -6   5   6       61.28       69.34     11.65 o 
  -5   5   6       22.66       24.96      9.13 o 
  -4   5   6      593.34      583.36     14.61 o 
  -3   5   6     5776.19     5758.37     62.13 o 
  -2   5   6       28.55       30.01      4.04 o 
  -1   5   6      756.48      739.43     14.06 o 
   0   5   6     3641.38     3658.29     36.42 o 
   1   5   6      786.02      736.74     13.42 o 
   2   5   6      209.91      237.23      9.41 o 
   3   5   6      884.20      873.43     14.68 o 
   4   5   6     4505.39     4039.90     88.11 o 
   5   5   6      358.44      373.29     17.67 o 
   6   5   6      125.72      105.28     13.89 o 
   7   5   6      234.88      194.05     17.62 o 
  -7   6   6      103.22       76.25     28.20 o 
  -6   6   6      207.24      237.63     18.72 o 
  -5   6   6      480.40      482.92     19.79 o 
  -4   6   6      173.23      190.19     12.82 o 
  -3   6   6       53.23       61.76      7.35 o 
  -2   6   6      175.10      149.27      7.24 o 
  -1   6   6     1559.65     1508.31     19.19 o 
   0   6   6     1248.71     1290.72     17.08 o 
   1   6   6       88.93      113.18      7.25 o 
   2   6   6     1359.22     1295.03     22.01 o 
   3   6   6      858.78      888.65     14.94 o 
   4   6   6        2.73       -7.45      5.55 o 
   5   6   6       51.22       52.57     10.96 o 
   6   6   6      308.88      329.30     23.04 o 
  -6   7   6       44.31       46.00     15.62 o 
  -5   7   6       16.02        4.01     10.79 o 
  -4   7   6      372.95      397.83     22.89 o 
  -3   7   6     1007.33     1036.15     19.38 o 
  -2   7   6       47.12       53.49      6.36 o 
  -1   7   6       45.18       53.88      5.54 o 
   0   7   6      216.32      210.46      8.66 o 
   1   7   6      488.46      505.28     13.86 o 
   2   7   6        4.68        0.37      6.12 o 
   3   7   6      814.78      783.87     17.40 o 
   4   7   6      532.94      514.15     14.83 o 
   5   7   6        4.90       14.71     13.80 o 
   6   7   6      190.82      200.57     17.68 o 
  -5   8   6      733.77      763.72     26.31 o 
  -4   8   6       14.41       20.41      8.47 o 
  -3   8   6       36.82       30.49      7.55 o 
  -2   8   6      600.34      587.17     17.59 o 
  -1   8   6      876.31      897.79     15.64 o 
   0   8   6      146.46      171.93      9.14 o 
   1   8   6      175.90      172.72      9.10 o 
   2   8   6      298.06      313.10     12.88 o 
   3   8   6      326.82      300.37     11.20 o 
   4   8   6      108.18       68.18     27.01 o 
   5   8   6       76.16       65.92     13.56 o 
  -5   9   6        1.15       -3.07     12.30 o 
  -4   9   6       61.18       45.67      8.70 o 
  -3   9   6      123.51      115.53     10.07 o 
  -2   9   6      489.12      518.85     16.34 o 
  -1   9   6      155.14      173.35     10.44 o 
   0   9   6      222.66      229.90     10.89 o 
   1   9   6       27.12       33.01      7.35 o 
   2   9   6      128.01       92.53      9.79 o 
   3   9   6      215.77      207.15     10.64 o 
   4   9   6      522.61      523.70     31.90 o 
  -4  10   6        0.38        8.98      8.79 o 
  -3  10   6        8.00       13.15     10.03 o 
  -2  10   6       60.83       62.32     10.03 o 
  -1  10   6       67.33       84.26     12.54 o 
   0  10   6       51.81       45.25      8.47 o 
   1  10   6      187.85      193.00     12.01 o 
   2  10   6      161.32      188.53     12.72 o 
   3  10   6      150.36      129.47     10.02 o 
  -2  11   6        5.28        6.33     11.09 o 
  -1  11   6       19.72       33.76     11.34 o 
   0  11   6       90.89       87.80     11.59 o 
   1  11   6      120.13      137.90     11.28 o 
   2  11   6       42.46       45.14     12.22 o 
  -8   1   7        2.38       -8.89     14.59 o 
  -7   1   7       52.01       41.01      9.60 o 
  -6   1   7        0.91        5.55      5.56 o 
  -5   1   7        8.18       11.66      4.71 o 
  -4   1   7      893.34     1089.64     15.78 o 
  -3   1   7       74.99       85.96      4.18 o 
  -2   1   7       20.68        2.65      1.87 o 
  -1   1   7     4045.03     4494.39     49.20 o 
   0   1   7      116.55      145.95      3.75 o 
   1   1   7       19.99       19.75      2.87 o 
   2   1   7      570.49      588.04      7.65 o 
   3   1   7        2.56        1.14      3.24 o 
   4   1   7      107.53       99.72      6.18 o 
   5   1   7      338.06      341.53     16.67 o 
   6   1   7       77.40       59.43      8.90 o 
   7   1   7       33.27       27.95     12.08 o 
  -8   2   7        1.75       -2.23     23.42 o 
  -7   2   7       92.18       95.22     17.02 o 
  -6   2   7       36.37       42.11      6.44 o 
  -5   2   7       77.30       71.84      5.83 o 
  -4   2   7        5.06        5.90      3.85 o 
  -3   2   7      349.53      354.59     10.02 o 
  -2   2   7      306.97      338.27      8.67 o 
  -1   2   7       36.57       32.13      2.40 o 
   0   2   7        7.55        9.15      1.97 o 
   1   2   7       39.87       46.82      3.15 o 
   2   2   7     2360.03     2689.73     28.64 o 
   3   2   7       42.11       61.68      4.13 o 
   4   2   7        9.76        8.65      4.75 o 
   5   2   7       51.91       59.86      7.93 o 
   6   2   7       15.00        7.52      8.27 o 
   7   2   7       90.53       99.74     14.21 o 
  -7   3   7       12.90       -9.03     14.07 o 
  -6   3   7        2.75       -0.81      7.35 o 
  -5   3   7      430.20      403.21     12.15 o 
  -4   3   7      206.86      205.19      8.99 o 
  -3   3   7       45.71       40.89      4.52 o 
  -2   3   7     4196.79     4463.12     51.70 o 
  -1   3   7     3755.83     3681.28     38.03 o 
   0   3   7     4335.87     4769.64     40.74 o 
   1   3   7      116.89      140.60      4.16 o 
   2   3   7     1918.14     1827.28     21.42 o 
   3   3   7      550.90      573.07      9.84 o 
   4   3   7       32.45       30.22      7.67 o 
   5   3   7      240.82      252.67     23.09 o 
   6   3   7      345.12      326.83     15.09 o 
   7   3   7      224.50      220.37     14.73 o 
  -7   4   7       65.39       83.37     29.05 o 
  -6   4   7      468.30      487.27     18.16 o 
  -5   4   7      155.29      170.45     11.97 o 
  -4   4   7       27.22       28.19      5.35 o 
  -3   4   7     1415.04     1384.11     19.79 o 
  -2   4   7      486.46      538.47      9.07 o 
  -1   4   7     1115.81     1235.44     13.89 o 
   0   4   7      294.57      265.17      6.20 o 
   1   4   7     1314.60     1337.49     15.56 o 
   2   4   7        4.32        8.86      4.34 o 
   3   4   7      286.44      287.15     14.11 o 
   4   4   7     1647.56     1625.87     31.67 o 
   5   4   7      332.81      351.76     14.23 o 
   6   4   7       14.63       14.64      8.92 o 
   7   4   7       74.87       56.33     11.53 o 
  -7   5   7      135.03      183.18     33.56 o 
  -6   5   7       43.98       35.13     10.70 o 
  -5   5   7      848.37      842.66     20.26 o 
  -4   5   7      852.32      848.48     17.76 o 
  -3   5   7      198.21      198.23      8.48 o 
  -2   5   7     1292.78     1300.75     19.09 o 
  -1   5   7     2441.58     2560.41     44.14 o 
   0   5   7     1733.54     1761.83     20.26 o 
   1   5   7        3.87        4.78      2.94 o 
   2   5   7      800.53      781.00     18.28 o 
   3   5   7      350.64      373.55      8.83 o 
   4   5   7       66.04       59.88     11.83 o 
   5   5   7      448.77      420.98     18.29 o 
   6   5   7      311.15      340.39     19.18 o 
   7   5   7        5.18       26.89     19.50 o 
  -7   6   7       32.84       48.92     27.42 o 
  -6   6   7      371.86      377.91     19.95 o 
  -5   6   7      101.63      118.62     12.72 o 
  -4   6   7      477.97      466.49     17.63 o 
  -3   6   7       64.36       60.09      7.46 o 
  -2   6   7      852.35      899.38     15.32 o 
  -1   6   7       77.61       95.73      5.71 o 
   0   6   7     1174.92     1178.25     16.17 o 
   1   6   7     1374.23     1355.47     19.88 o 
   2   6   7       27.38       24.52      5.75 o 
   3   6   7      330.52      330.92      9.74 o 
   4   6   7     1520.53     1414.01     44.90 o 
   5   6   7      158.92      165.90     14.30 o 
   6   6   7        5.10       14.59     12.01 o 
  -6   7   7        3.04       12.67     15.30 o 
  -5   7   7      364.04      358.73     18.97 o 
  -4   7   7      846.15      859.60     31.14 o 
  -3   7   7      213.94      185.23      9.59 o 
  -2   7   7       60.46       48.67      6.27 o 
  -1   7   7     1086.40     1033.13     18.47 o 
   0   7   7       60.34       58.53      5.49 o 
   1   7   7        7.60        3.98      8.21 o 
   2   7   7     1961.47     1953.40     30.35 o 
   3   7   7      310.97      305.81     22.71 o 
   4   7   7       44.84       49.31      7.12 o 
   5   7   7       23.55       33.16     17.77 o 
   6   7   7      922.36      965.56     30.35 o 
  -5   8   7       26.91       22.09     12.14 o 
  -4   8   7      487.17      431.20     12.87 o 
  -3   8   7     1914.12     1908.67     30.28 o 
  -2   8   7      857.40      871.10     21.78 o 
  -1   8   7       13.11        1.41      5.48 o 
   0   8   7     1346.51     1377.53     22.08 o 
   1   8   7     1686.32     1660.08     27.72 o 
   2   8   7      155.65      162.44     10.62 o 
   3   8   7      103.68       97.62      8.01 o 
   4   8   7      122.39      135.06      9.97 o 
   5   8   7      314.49      301.50     29.53 o 
  -5   9   7       52.92       53.56     13.64 o 
  -4   9   7      614.18      600.98     16.71 o 
  -3   9   7       30.93       36.34      8.59 o 
  -2   9   7       28.69       21.58      8.16 o 
  -1   9   7      755.08      792.70     17.41 o 
   0   9   7      173.48      175.49     10.12 o 
   1   9   7      488.73      466.45     15.82 o 
   2   9   7      654.58      650.13     18.48 o 
   3   9   7      765.86      759.52     16.98 o 
   4   9   7        0.67       -0.46      8.17 o 
  -4  10   7       69.51       79.02     10.23 o 
  -3  10   7      476.40      539.10     18.24 o 
  -2  10   7       99.95      100.90     12.56 o 
  -1  10   7        0.16        0.50      8.64 o 
   0  10   7      415.03      426.63     14.70 o 
   1  10   7     1011.05     1036.72     24.23 o 
   2  10   7        1.88        3.76      9.03 o 
   3  10   7       27.30       28.83      8.28 o 
  -2  11   7       39.81       25.54     12.13 o 
  -1  11   7      420.97      435.10     17.85 o 
   0  11   7        5.24       11.18     11.99 o 
   1  11   7       26.27       32.14      9.38 o 
   2  11   7      143.61      153.69     13.04 o 
  -7   0   8     2319.41     2200.68     54.37 o 
  -6   0   8       39.79       46.73      9.86 o 
  -5   0   8     1837.34     1849.18     42.94 o 
  -4   0   8     5050.57     4797.02     79.75 o 
  -3   0   8     3290.54     3348.54     56.03 o 
  -2   0   8       47.27       69.47      7.50 o 
  -1   0   8    12633.74    12755.90    278.68 o 
   0   0   8     8776.68     8912.53    134.38 o 
   1   0   8      325.76      321.95      8.88 o 
   2   0   8      444.54      318.41     16.88 o 
   3   0   8     7586.09     7517.54    119.49 o 
   4   0   8     4409.42     4432.65    107.98 o 
   5   0   8     1690.21     1658.12     37.75 o 
   6   0   8      866.28      847.39     39.49 o 
   7   0   8     1024.67     1028.30     35.93 o 
  -8   1   8       12.43        9.00     15.08 o 
  -7   1   8      494.49      552.04     19.45 o 
  -6   1   8     1037.93     1101.38     17.86 o 
  -5   1   8       97.48      103.52      9.30 o 
  -4   1   8       57.55       46.54      4.39 o 
  -3   1   8     8493.55     8536.59     83.56 o 
  -2   1   8     6636.17     6705.42     73.44 o 
  -1   1   8     1929.51     1938.47     25.54 o 
   0   1   8     3687.56     3863.01     38.16 o 
   1   1   8     9094.64     9192.89     74.63 o 
   2   1   8     2784.80     2817.14     25.07 o 
   3   1   8       45.58       52.23      4.65 o 
   4   1   8    11424.42    11085.07    144.09 o 
   5   1   8      537.49      549.32     15.51 o 
   6   1   8      251.36      274.87     13.54 o 
   7   1   8      300.14      284.56     18.19 o 
  -8   2   8      441.80      492.08     31.36 o 
  -7   2   8      296.67      296.23     22.79 o 
  -6   2   8       51.31       61.85      7.56 o 
  -5   2   8     2304.48     2361.36     27.64 o 
  -4   2   8     5011.95     5160.16     54.17 o 
  -3   2   8      305.49      264.04     12.63 o 
  -2   2   8     1353.24     1332.26     17.97 o 
  -1   2   8    11089.48    11316.33    108.32 o 
   0   2   8     1962.89     1945.11     32.84 o 
   1   2   8      352.64      400.46      5.64 o 
   2   2   8    15014.92    15725.14    138.27 o 
   3   2   8     6382.47     6350.86     64.96 o 
   4   2   8      258.48      210.87     35.11 o 
   5   2   8      271.31      250.32     13.50 o 
   6   2   8     1766.01     1741.21     31.05 o 
   7   2   8      234.35      188.46     16.14 o 
  -7   3   8      161.26      165.73     29.86 o 
  -6   3   8     1382.28     1366.07     30.35 o 
  -5   3   8      240.82      262.97     10.27 o 
  -4   3   8      225.00      250.16      9.06 o 
  -3   3   8     9441.35     9389.72    104.34 o 
  -2   3   8     4688.77     4796.57     55.26 o 
  -1   3   8     2651.74     3133.62     33.06 o 
   0   3   8     2572.03     2620.73     25.79 o 
   1   3   8     4937.32     4748.18     43.79 o 
   2   3   8     3872.03     3785.06     50.06 o 
   3   3   8       30.25       31.47      2.85 o 
   4   3   8     1090.00     1078.59     24.17 o 
   5   3   8     2259.69     2148.76     33.90 o 
   6   3   8      176.45      174.74     12.55 o 
   7   3   8       39.19       35.80     10.70 o 
  -7   4   8      302.47      352.06     39.71 o 
  -6   4   8       35.77       26.75     10.26 o 
  -5   4   8      572.64      572.30     13.95 o 
  -4   4   8      330.21      313.12     13.22 o 
  -3   4   8     2482.53     2478.52     30.35 o 
  -2   4   8      596.96      690.71     10.49 o 
  -1   4   8     9999.11    10273.91     85.37 o 
   0   4   8     5231.34     5096.00     44.23 o 
   1   4   8       35.26       26.77      2.81 o 
   2   4   8     1074.22      984.80     19.11 o 
   3   4   8     2596.11     2316.55     31.63 o 
   4   4   8      754.79      782.38     21.10 o 
   5   4   8       92.69      105.06     12.95 o 
   6   4   8     1271.52     1263.30     27.89 o 
   7   4   8      817.20      846.63     36.45 o 
  -7   5   8      444.80      515.81     46.57 o 
  -6   5   8      496.63      548.82     26.86 o 
  -5   5   8      716.92      729.08     18.86 o 
  -4   5   8      123.27      112.99      7.85 o 
  -3   5   8      525.58      513.84     12.10 o 
  -2   5   8     4981.57     5012.55     54.13 o 
  -1   5   8      105.80       77.36      4.34 o 
   0   5   8       29.22       14.52      3.44 o 
   1   5   8     4266.10     4372.53     42.61 o 
   2   5   8     1810.98     1750.53     22.58 o 
   3   5   8      195.75      200.08     10.64 o 
   4   5   8      593.01      604.28     19.36 o 
   5   5   8     1012.11     1027.36     27.01 o 
   6   5   8      330.42      320.08     19.16 o 
   7   5   8       10.44       11.10     12.53 o 
  -6   6   8        9.16       -4.54     12.71 o 
  -5   6   8     1249.00     1291.98     36.27 o 
  -4   6   8      959.50     1022.57     25.19 o 
  -3   6   8      625.91      605.09     15.60 o 
  -2   6   8     2583.64     2435.43     30.22 o 
  -1   6   8     2099.29     2138.46     40.48 o 
   0   6   8     1264.77     1273.82     17.04 o 
   1   6   8       82.55      111.24      6.75 o 
   2   6   8      740.57      696.88     17.50 o 
   3   6   8      863.62      862.18     15.01 o 
   4   6   8       81.43       60.92     16.11 o 
   5   6   8      184.09      144.51     24.71 o 
   6   6   8      313.17      306.86     19.59 o 
  -6   7   8      355.34      317.89     24.60 o 
  -5   7   8      575.48      616.87     36.94 o 
  -4   7   8        3.08      -10.70      8.69 o 
  -3   7   8      428.56      423.13     16.98 o 
  -2   7   8      378.91      389.49     11.32 o 
  -1   7   8       11.43       23.34      5.66 o 
   0   7   8       26.06       26.49      4.93 o 
   1   7   8      956.18      907.60     17.58 o 
   2   7   8     1859.25     1841.05     34.21 o 
   3   7   8      586.94      305.51     17.78 o 
   4   7   8      748.01      755.94     28.31 o 
   5   7   8      241.10      289.71     23.16 o 
   6   7   8       91.31      111.37     15.38 o 
  -5   8   8       54.29       49.46     14.15 o 
  -4   8   8       66.46       64.04      9.66 o 
  -3   8   8       40.96       60.23      7.92 o 
  -2   8   8       32.51       25.51      6.64 o 
  -1   8   8      458.55      475.80     11.79 o 
   0   8   8      757.29      735.11     15.89 o 
   1   8   8       62.64       67.99      7.51 o 
   2   8   8      162.96      163.38     10.62 o 
   3   8   8       48.25       57.21      7.42 o 
   4   8   8      224.15      231.26     11.97 o 
   5   8   8        5.13        2.16      7.01 o 
  -5   9   8       33.98       43.97     13.46 o 
  -4   9   8        9.66        8.76     11.53 o 
  -3   9   8        9.33       13.54      7.99 o 
  -2   9   8      403.04      403.50     14.95 o 
  -1   9   8       10.89       18.23      7.11 o 
   0   9   8      204.43      221.78     11.10 o 
   1   9   8        9.89       14.54      8.04 o 
   2   9   8      197.25      203.47     13.63 o 
   3   9   8      331.59      312.64     13.08 o 
   4   9   8        2.64        8.23     10.11 o 
  -4  10   8       35.32       43.42     13.41 o 
  -3  10   8       98.87      104.96     10.72 o 
  -2  10   8       35.74       38.13     11.21 o 
  -1  10   8        6.90       -4.23      8.95 o 
   0  10   8      556.97      562.82     15.94 o 
   1  10   8       84.93       88.70      9.32 o 
   2  10   8       78.56       81.09     10.88 o 
   3  10   8       15.12       20.27      8.23 o 
  -2  11   8       58.97       54.54     12.63 o 
  -1  11   8        4.68       -1.78      9.70 o 
   0  11   8       97.61      105.41     12.17 o 
   1  11   8        2.44       -9.15      5.13 o 
   2  11   8        1.99       -4.29      9.74 o 
  -8   1   9       19.43       10.75     16.86 o 
  -7   1   9      279.24      266.09     17.75 o 
  -6   1   9        3.91       -3.80      8.28 o 
  -5   1   9       89.64       98.33      6.47 o 
  -4   1   9      232.59      224.85      7.40 o 
  -3   1   9      280.41      324.87      8.29 o 
  -2   1   9      208.59      216.51      6.51 o 
  -1   1   9      500.84      557.91      8.96 o 
   0   1   9       24.99       33.39      2.20 o 
   1   1   9        2.23        2.84      1.61 o 
   2   1   9       91.45      105.87      4.08 o 
   3   1   9      279.69      339.75      8.77 o 
   4   1   9      237.84      229.18      8.42 o 
   5   1   9       12.22       10.98      7.69 o 
   6   1   9      208.99      213.14     12.30 o 
   7   1   9        3.18       -0.12     11.53 o 
  -8   2   9        0.77      -18.55     15.65 o 
  -7   2   9       24.54       20.25     15.47 o 
  -6   2   9      344.41      367.35     18.05 o 
  -5   2   9      119.25      126.93      7.14 o 
  -4   2   9      302.36      351.48     10.34 o 
  -3   2   9      590.64      622.16     11.77 o 
  -2   2   9      463.82      473.15      8.95 o 
  -1   2   9     1264.86     1463.21     16.66 o 
   0   2   9      919.97      911.86     10.73 o 
   1   2   9     4680.45     5036.25     42.59 o 
   2   2   9      925.70      941.68     13.07 o 
   3   2   9      254.08      245.48      7.04 o 
   4   2   9       10.50        1.97      5.58 o 
   5   2   9      884.29      786.99     50.84 o 
   6   2   9      181.38      193.29     12.61 o 
   7   2   9       22.31       33.51     12.08 o 
  -7   3   9        3.47       -7.77     13.21 o 
  -6   3   9       27.82       12.46      9.56 o 
  -5   3   9       17.68       26.54      5.88 o 
  -4   3   9      849.11      857.59     15.15 o 
  -3   3   9      165.27      144.24      6.79 o 
  -2   3   9     3561.36     4055.79     47.59 o 
  -1   3   9     2445.75     2730.02     29.44 o 
   0   3   9      192.34      189.92      5.22 o 
   1   3   9       71.42      110.92      3.12 o 
   2   3   9      139.11      144.20      5.89 o 
   3   3   9       90.53       80.08      3.89 o 
   4   3   9        5.23        7.59      6.03 o 
   5   3   9       45.51       26.54      7.35 o 
   6   3   9      711.55      674.65     19.84 o 
   7   3   9       55.75       45.56     11.33 o 
  -7   4   9       58.18       59.46     16.80 o 
  -6   4   9      449.66      463.92     26.89 o 
  -5   4   9      573.69      571.55     14.12 o 
  -4   4   9       23.65        8.94      4.96 o 
  -3   4   9      464.73      465.16      8.49 o 
  -2   4   9      697.04      679.38     10.45 o 
  -1   4   9     1063.24     1149.54     13.34 o 
   0   4   9      557.29      622.46      8.83 o 
   1   4   9     3649.35     3759.63     39.61 o 
   2   4   9     1041.01     1011.58     16.37 o 
   3   4   9      452.70      448.43      7.62 o 
   4   4   9       68.28       73.07      8.08 o 
   5   4   9      252.38      253.44     15.07 o 
   6   4   9       26.15       37.09      9.84 o 
   7   4   9       12.41       -1.73     12.83 o 
  -7   5   9       69.37       84.62     29.01 o 
  -6   5   9       32.70       32.12     14.16 o 
  -5   5   9       89.42      108.39     10.13 o 
  -4   5   9     1196.62     1223.62     20.32 o 
  -3   5   9       45.41       59.69      9.88 o 
  -2   5   9        4.65       11.35      3.15 o 
  -1   5   9      799.12      677.86     10.30 o 
   0   5   9      487.59      459.87      9.19 o 
   1   5   9      125.84      127.79      5.30 o 
   2   5   9      629.18      590.57     17.11 o 
   3   5   9     1710.25     1651.86     21.88 o 
   4   5   9       56.14       72.10     10.07 o 
   5   5   9        1.26        0.79      5.12 o 
   6   5   9      376.06      371.97     20.35 o 
  -6   6   9      821.44      879.67     53.85 o 
  -5   6   9      163.90      186.89     16.58 o 
  -4   6   9       48.42       45.70      9.71 o 
  -3   6   9      716.55      727.63     15.30 o 
  -2   6   9      989.95      987.44     25.66 o 
  -1   6   9      549.97      568.42     12.38 o 
   0   6   9       18.97       17.94      4.13 o 
   1   6   9     3374.77     3499.33     40.33 o 
   2   6   9      618.50      592.57     29.57 o 
   3   6   9       89.44       88.58      6.24 o 
   4   6   9      941.16      908.38     28.53 o 
   5   6   9      414.87      460.83     24.87 o 
   6   6   9       10.85       10.32     11.64 o 
  -6   7   9       84.72      131.12     29.73 o 
  -5   7   9      458.61      407.84     20.16 o 
  -4   7   9      637.90      638.77     36.32 o 
  -3   7   9     1138.02     1123.93     22.59 o 
  -2   7   9      126.88      122.20      7.78 o 
  -1   7   9      970.50      961.79     15.33 o 
   0   7   9     2493.80     2442.58     31.11 o 
   1   7   9       89.65       95.12      7.12 o 
   2   7   9     1113.91     1112.77     24.66 o 
   3   7   9      235.05      242.62     16.87 o 
   4   7   9      684.72      647.27     16.04 o 
   5   7   9        8.06       12.06     11.59 o 
   6   7   9      519.62      542.84     31.61 o 
  -5   8   9       97.32      113.60     14.55 o 
  -4   8   9        0.25       -0.13     10.00 o 
  -3   8   9      129.68      122.23      9.26 o 
  -2   8   9      522.45      497.42     13.54 o 
  -1   8   9      274.52      276.19      9.90 o 
   0   8   9      258.63      251.40     10.60 o 
   1   8   9      611.00      612.71     14.81 o 
   2   8   9       12.82       14.17     10.20 o 
   3   8   9      127.99      122.28      8.60 o 
   4   8   9      344.62      355.12     16.84 o 
   5   8   9      766.56      770.09     38.13 o 
  -5   9   9       15.21        5.44     16.38 o 
  -4   9   9      657.07      608.96     43.20 o 
  -3   9   9      219.37      241.57     12.34 o 
  -2   9   9        1.44        0.44      7.68 o 
  -1   9   9      854.03      878.63     20.19 o 
   0   9   9      675.74      704.90     16.54 o 
   1   9   9      285.18      287.94     12.30 o 
   2   9   9      131.70      140.61     11.10 o 
   3   9   9      385.27      405.06     13.82 o 
   4   9   9      766.31      769.53     22.60 o 
  -4  10   9        2.32       -7.68     12.26 o 
  -3  10   9      540.00      568.76     18.79 o 
  -2  10   9      371.74      386.21     18.34 o 
  -1  10   9      151.01      159.18     12.17 o 
   0  10   9       87.22       89.23      9.79 o 
   1  10   9      247.25      266.39     12.69 o 
   2  10   9       91.03       85.81     10.85 o 
   3  10   9       18.17       26.08      8.27 o 
  -2  11   9        1.82        9.45     11.74 o 
  -1  11   9      232.13      214.83     14.29 o 
   0  11   9      627.58      621.15     19.80 o 
   1  11   9        1.07        7.15      8.91 o 
  -8   0  10      353.90      401.97     27.74 o 
  -7   0  10      841.79      903.75     34.37 o 
  -6   0  10      415.90      394.20     31.03 o 
  -5   0  10      306.78      309.84     12.22 o 
  -4   0  10     3347.41     3489.38     48.76 o 
  -3   0  10      409.55      420.85     12.02 o 
  -1   0  10     4445.95     4727.60    109.18 o 
   0   0  10    12096.53    12518.39    188.38 o 
   1   0  10     6770.82     7494.77     94.06 o 
   2   0  10     8800.93     9775.96    122.23 o 
   3   0  10     9760.21     9701.34    152.13 o 
   4   0  10      246.01      237.06     13.21 o 
   6   0  10      261.57      248.90     25.90 o 
   7   0  10     1250.30     1318.44     41.79 o 
  -8   1  10       96.46      129.75     20.55 o 
  -7   1  10       11.90       16.62     14.16 o 
  -6   1  10     1251.43     1283.04     36.25 o 
  -5   1  10     2089.80     2181.01     27.48 o 
  -4   1  10      246.61      219.39      7.78 o 
  -3   1  10     1033.75     1037.59     14.64 o 
  -2   1  10     8880.67     8945.15     96.70 o 
  -1   1  10     4392.10     4232.29     46.84 o 
   0   1  10     1618.67     1710.25     17.04 o 
   1   1  10      557.15      480.29      6.46 o 
   2   1  10     8722.31     8794.18     81.46 o 
   3   1  10     1039.22     1040.66     16.75 o 
   4   1  10      751.84      712.86     17.83 o 
   5   1  10     2144.36     2172.73    110.33 o 
   6   1  10      972.38     1002.69     35.70 o 
   7   1  10      219.68      235.30     17.30 o 
  -7   2  10     1846.24     1885.55     52.20 o 
  -6   2  10      173.25      173.03     13.69 o 
  -5   2  10      103.61      115.75      6.97 o 
  -4   2  10     2626.81     2643.99     39.10 o 
  -3   2  10     6157.07     5878.84     66.95 o 
  -2   2  10      466.61      529.75     13.93 o 
  -1   2  10    14309.17    15114.56    271.08 o 
   0   2  10    12944.89    12967.22    113.25 o 
   1   2  10     6434.47     6540.42     54.55 o 
   2   2  10        5.85       10.94      2.84 o 
   3   2  10     3753.63     3679.72     38.80 o 
   4   2  10     8709.13     8534.79     98.49 o 
   5   2  10      659.66      705.52     25.48 o 
   6   2  10      886.32      859.17     21.70 o 
   7   2  10     1175.56     1162.47     30.71 o 
  -7   3  10       51.00       42.41     16.81 o 
  -6   3  10      653.97      663.53     22.62 o 
  -5   3  10     1345.87     1329.13     25.43 o 
  -4   3  10     3873.19     3918.02     48.73 o 
  -3   3  10      848.02      755.10     13.92 o 
  -2   3  10    15124.21    15662.14    168.64 o 
  -1   3  10     1107.41      982.72     13.12 o 
   0   3  10       58.13       69.43      4.09 o 
   1   3  10     4078.33     4071.83     35.66 o 
   2   3  10     3147.48     2986.51     33.50 o 
   3   3  10     1571.85     1502.98     22.14 o 
   4   3  10     1419.30     1384.26     24.29 o 
   5   3  10     2173.56     2084.88     62.35 o 
   6   3  10      669.18      628.27     18.95 o 
   7   3  10       26.57       19.18     10.51 o 
  -7   4  10      164.03      172.53     21.79 o 
  -6   4  10      128.69      136.22     21.06 o 
  -5   4  10      479.61      497.40     13.38 o 
  -4   4  10     2334.50     2339.04     33.12 o 
  -3   4  10      335.97      335.40      7.47 o 
  -2   4  10        9.14       16.80      3.35 o 
  -1   4  10      273.88      204.34      5.55 o 
   0   4  10     2827.57     2757.54     25.99 o 
   1   4  10     1735.20     1757.61     19.49 o 
   2   4  10       70.26       88.57      4.79 o 
   3   4  10     1772.68     1674.12     33.02 o 
   4   4  10      729.85      732.25     18.17 o 
   5   4  10      333.01      272.31     17.68 o 
   6   4  10       57.62       82.12     11.01 o 
   7   4  10      668.82      676.53     21.46 o 
  -7   5  10       40.18       41.91     23.70 o 
  -6   5  10      489.51      526.94     28.88 o 
  -5   5  10      270.49      305.40     13.85 o 
  -4   5  10      496.89      516.26     13.08 o 
  -3   5  10     2987.76     3015.86     36.60 o 
  -2   5  10      576.09      543.56     11.91 o 
  -1   5  10      437.79      409.55      8.15 o 
   0   5  10      342.04      338.21      8.12 o 
   1   5  10     1681.15     1570.62     21.23 o 
   2   5  10     4492.84     4378.88     47.86 o 
   3   5  10      328.25      341.06      9.19 o 
   4   5  10      370.43      370.06     15.87 o 
   5   5  10       93.20       86.07     11.94 o 
   6   5  10      716.13      729.89     24.83 o 
  -6   6  10      282.28      339.29     37.33 o 
  -5   6  10       39.07       47.78     10.78 o 
  -4   6  10      772.25      801.19     17.19 o 
  -3   6  10     2497.31     2467.72     32.30 o 
  -2   6  10     2975.22     3132.11     33.87 o 
  -1   6  10      399.66      439.72     10.05 o 
   0   6  10     2506.56     2480.34     27.67 o 
   1   6  10      345.45      336.08     10.22 o 
   2   6  10        0.55        1.76      3.40 o 
   3   6  10      852.06      837.43     28.46 o 
   4   6  10      693.34      690.31     33.24 o 
   5   6  10      166.57      192.30     15.36 o 
   6   6  10      104.21       98.20     17.07 o 
  -6   7  10      153.77      134.12     28.72 o 
  -5   7  10       51.60       62.98     15.86 o 
  -4   7  10       16.84       31.92     10.03 o 
  -3   7  10      216.80      201.06     11.99 o 
  -2   7  10     1197.51     1212.95     19.85 o 
  -1   7  10      583.53      636.62     12.70 o 
   0   7  10       58.79       62.87      6.74 o 
   1   7  10      960.05      986.97     20.13 o 
   2   7  10     1659.99     1618.98     27.24 o 
   3   7  10     2732.35     2622.67     33.41 o 
   4   7  10      116.55      131.10      9.12 o 
   5   7  10      428.84      389.44     20.48 o 
   6   7  10      207.83      152.86     21.47 o 
  -5   8  10      236.73      211.64     27.34 o 
  -4   8  10      126.04      114.59     13.53 o 
  -3   8  10      242.38      278.33     16.13 o 
  -2   8  10        4.45        4.56     10.24 o 
  -1   8  10       10.71       11.30      5.91 o 
   0   8  10      140.83      144.68      8.89 o 
   1   8  10      483.84      484.48     13.64 o 
   2   8  10      606.25      569.44     16.25 o 
   3   8  10        5.39        3.44      6.48 o 
   4   8  10       19.46       35.10      8.53 o 
   5   8  10       69.09       60.87     13.82 o 
  -5   9  10      170.44      172.73     22.25 o 
  -4   9  10        0.82       -0.79     11.10 o 
  -3   9  10       35.88       29.58      8.35 o 
  -2   9  10        7.61       -0.41      7.92 o 
  -1   9  10       83.84       81.88      8.78 o 
   0   9  10        3.81        1.03      7.06 o 
   1   9  10      107.97      117.59      9.40 o 
   2   9  10      162.83      160.02     13.19 o 
   3   9  10       47.65       30.45     11.02 o 
   4   9  10       14.37       15.88      5.21 o 
  -3  10  10       10.76        3.44      9.05 o 
  -2  10  10        2.65       -7.26     11.53 o 
  -1  10  10       36.38       38.23      9.63 o 
   0  10  10      193.63      193.04     11.56 o 
   1  10  10      114.09      126.95     10.46 o 
   2  10  10       79.95       82.02     12.26 o 
   3  10  10        7.74       18.20      8.20 o 
  -2  11  10      321.32      340.10     18.69 o 
  -1  11  10       89.74       77.36     11.59 o 
   0  11  10       67.66       81.56     11.95 o 
   1  11  10      270.70      252.42     21.04 o 
  -8   1  11        8.70       18.41     16.41 o 
  -7   1  11       43.17       44.44     12.00 o 
  -6   1  11       28.43       18.01     12.81 o 
  -5   1  11       66.99       68.60     11.30 o 
  -4   1  11      178.31      199.94      6.73 o 
  -3   1  11      149.59      179.95     17.50 o 
  -2   1  11       12.16        2.99      1.89 o 
  -1   1  11     1284.97     1453.63     21.19 o 
   0   1  11      119.46      120.98      3.38 o 
   1   1  11      825.95      905.65     10.10 o 
   2   1  11        0.52       -1.28      1.19 o 
   3   1  11        5.16        3.07      3.41 o 
   4   1  11     2217.76     2124.11     27.22 o 
   5   1  11       53.75       65.57      8.24 o 
   6   1  11        6.03       14.29      9.86 o 
   7   1  11        6.85        7.26     10.99 o 
  -7   2  11      190.47      178.99     16.35 o 
  -6   2  11        2.88        8.90      9.27 o 
  -5   2  11       26.13       27.90      9.98 o 
  -4   2  11      507.49      505.28     13.03 o 
  -3   2  11      328.31      304.63     11.99 o 
  -2   2  11     1896.10     2155.32     26.75 o 
  -1   2  11       19.35       12.95      2.55 o 
   0   2  11       40.56       63.20      2.85 o 
   1   2  11      202.33      202.61      4.66 o 
   2   2  11       25.26       26.98      2.73 o 
   3   2  11       10.80       11.42      3.20 o 
   4   2  11        9.77       12.82      5.77 o 
   5   2  11       45.07       45.29     10.01 o 
   6   2  11       22.75        8.46      8.62 o 
   7   2  11       18.05        7.89     11.71 o 
  -7   3  11       54.52       56.64     16.97 o 
  -6   3  11      190.86      211.20     15.43 o 
  -5   3  11      258.95      275.04     40.47 o 
  -4   3  11      309.48      299.10     10.17 o 
  -3   3  11     1414.38     1308.50     19.81 o 
  -2   3  11      601.94      598.53     11.34 o 
  -1   3  11       19.14       39.22      4.02 o 
   0   3  11      614.98      634.84      9.85 o 
   1   3  11      188.21      162.92      4.45 o 
   2   3  11       13.84        9.68      3.11 o 
   3   3  11      270.36      287.26      8.72 o 
   4   3  11     2756.85     2664.43     38.09 o 
   5   3  11       59.22       78.95      9.35 o 
   6   3  11        1.76       -1.45      9.48 o 
   7   3  11        3.66       14.60     12.28 o 
  -7   4  11       12.81       12.50     14.29 o 
  -6   4  11       52.57       55.23     13.48 o 
  -5   4  11       99.99      102.06      9.17 o 
  -4   4  11      439.04      427.35     13.19 o 
  -3   4  11       15.21       17.01      3.34 o 
  -2   4  11      483.36      447.79     10.97 o 
  -1   4  11      282.39      245.00      6.51 o 
   0   4  11        3.31        0.08      3.27 o 
   1   4  11     1282.56     1304.57     15.79 o 
   2   4  11     1012.84     1004.83     13.89 o 
   3   4  11      466.47      474.05     10.59 o 
   4   4  11      277.69      258.14     12.08 o 
   5   4  11      256.14      292.31     14.23 o 
   6   4  11      348.91      377.70     19.83 o 
   7   4  11      132.77      147.20     13.81 o 
  -7   5  11      141.79      178.74     34.42 o 
  -6   5  11      460.50      450.57     34.64 o 
  -5   5  11       16.12       12.08      9.01 o 
  -4   5  11     1684.99     1699.01     25.20 o 
  -3   5  11     2081.59     2104.80     27.91 o 
  -2   5  11     1650.58     1712.33     23.34 o 
  -1   5  11      286.00      296.44      7.22 o 
   0   5  11     2341.57     2504.47     24.84 o 
   1   5  11      885.00      830.88     14.21 o 
   2   5  11      243.24      251.63      8.87 o 
   3   5  11      263.67      268.00     14.28 o 
   4   5  11      150.51      159.12     27.13 o 
   5   5  11      262.99      257.56     16.26 o 
   6   5  11       16.19        9.02      7.31 o 
  -6   6  11      145.80      121.43     28.56 o 
  -5   6  11      414.22      428.47     19.67 o 
  -4   6  11      195.07      203.22     10.12 o 
  -3   6  11      252.41      229.15      9.96 o 
  -2   6  11       37.60       33.96      5.27 o 
  -1   6  11     2094.34     2157.52     25.21 o 
   0   6  11      135.72      158.85      6.87 o 
   1   6  11      927.46      918.21     16.06 o 
   2   6  11      923.52      919.62     17.85 o 
   3   6  11      831.59      842.13     20.10 o 
   4   6  11        1.18       -2.77      5.09 o 
   5   6  11      598.32      560.99     21.96 o 
   6   6  11      218.70      226.37     22.34 o 
  -6   7  11       13.71        5.29      5.10 o 
  -5   7  11       27.63        3.18     13.94 o 
  -4   7  11      221.27      201.80     17.92 o 
  -3   7  11       84.57       92.57      9.42 o 
  -2   7  11      308.08      327.14     11.16 o 
  -1   7  11      385.69      396.15     14.40 o 
   0   7  11      803.09      789.77     15.55 o 
   1   7  11      961.30      912.88     17.03 o 
   2   7  11       24.39       23.30      7.06 o 
   3   7  11      800.13      788.25     19.70 o 
   4   7  11      621.98      625.06     16.06 o 
   5   7  11      107.59      117.69     14.55 o 
  -5   8  11      710.41      679.65     42.55 o 
  -4   8  11      393.36      353.00     38.78 o 
  -3   8  11       85.54       84.78     17.97 o 
  -2   8  11     1240.70     1243.16     21.26 o 
  -1   8  11     1606.09     1525.17     23.80 o 
   0   8  11       28.68       31.01      6.86 o 
   1   8  11      738.73      757.32     16.43 o 
   2   8  11       58.72       57.12      8.84 o 
   3   8  11      680.19      693.89     17.33 o 
   4   8  11       75.85       67.25     12.92 o 
   5   8  11      219.81      169.25     19.52 o 
  -4   9  11      338.76      296.75     18.37 o 
  -3   9  11       12.40        9.32     11.08 o 
  -2   9  11       47.80       51.42      9.07 o 
  -1   9  11      633.05      588.72     15.68 o 
   0   9  11      583.53      575.29     18.44 o 
   1   9  11      232.22      229.85     11.32 o 
   2   9  11       63.09       59.07      9.33 o 
   3   9  11      527.89      510.94     14.79 o 
   4   9  11      258.72      290.00     19.17 o 
  -3  10  11        8.86        6.76     11.47 o 
  -2  10  11      332.07      309.36     16.71 o 
  -1  10  11      473.68      518.15     18.87 o 
   0  10  11      236.14      246.12     13.66 o 
   1  10  11      208.48      229.77     12.47 o 
   2  10  11      510.03      487.56     17.98 o 
   3  10  11      232.05      219.67     11.92 o 
  -1  11  11      139.28      122.38     12.74 o 
   0  11  11      345.64      352.54     15.11 o 
   1  11  11      174.08      175.54     12.57 o 
  -8   0  12        5.09       -5.65     15.12 o 
  -7   0  12      835.90      848.52     46.36 o 
  -6   0  12     1474.44     1490.36     55.98 o 
  -5   0  12      107.19       98.54     16.99 o 
  -4   0  12     1847.13     1908.16     29.17 o 
  -3   0  12     5679.65     5564.43     70.97 o 
  -2   0  12     6329.04     6067.59    141.51 o 
  -1   0  12     2439.73     2596.72     65.25 o 
   0   0  12     5400.95     5352.17     69.87 o 
   1   0  12    39003.51    41487.58    507.84 o 
   2   0  12      864.94      847.97     19.69 o 
   3   0  12     1424.82     1487.48     30.97 o 
   4   0  12     1740.80     1695.61     36.04 o 
   5   0  12     1556.98     1516.07     52.69 o 
   6   0  12       16.62       39.03     18.33 o 
   7   0  12     1082.85     1066.84     42.73 o 
  -7   1  12        5.64        1.34     11.42 o 
  -6   1  12      685.88      671.73     26.58 o 
  -5   1  12     2193.87     2193.82     48.34 o 
  -4   1  12     6088.97     6098.47     62.19 o 
  -3   1  12       11.55       15.78      3.00 o 
  -2   1  12     3288.87     3276.05     44.58 o 
  -1   1  12     6879.55     6722.84     91.77 o 
   0   1  12     2144.01     2136.39     19.50 o 
   1   1  12     3737.42     4006.74     34.77 o 
   2   1  12     6641.85     6561.96     60.03 o 
   3   1  12     8322.31     8129.19     68.02 o 
   4   1  12       16.27       18.87      6.02 o 
   5   1  12      801.14      781.95     18.43 o 
   7   1  12      879.90      885.62     28.11 o 
  -7   2  12      536.92      581.25     24.19 o 
  -6   2  12      737.20      746.64     34.09 o 
  -5   2  12      129.16      125.75     18.18 o 
  -4   2  12       43.82       49.27      5.37 o 
  -3   2  12     2659.22     2677.55     33.41 o 
  -2   2  12     2769.15     2772.93     33.27 o 
  -1   2  12      712.73      747.63     21.17 o 
   0   2  12     3021.93     2898.85     26.06 o 
   1   2  12     4209.97     4117.82     33.59 o 
   2   2  12     1015.66      975.94     22.70 o 
   3   2  12      189.60      158.42      4.34 o 
   4   2  12      274.43      280.39     11.41 o 
   5   2  12     1601.32     1623.62     28.58 o 
   6   2  12       58.05       43.45     13.58 o 
   7   2  12      461.81      479.85     23.38 o 
  -7   3  12       72.08       66.06     17.63 o 
  -6   3  12      224.32      230.61     15.99 o 
  -5   3  12      361.63      176.73     19.89 o 
  -4   3  12     2712.13     2732.04     36.23 o 
  -3   3  12        4.54        6.88      4.12 o 
  -2   3  12     3661.79     3884.43     46.01 o 
  -1   3  12     2784.31     2474.94     25.09 o 
   0   3  12     2381.36     2438.90     24.88 o 
   1   3  12       67.67       54.12      3.69 o 
   2   3  12     2955.29     2851.96     29.48 o 
   3   3  12     5549.52     5470.44     47.54 o 
   4   3  12      122.90      128.73      9.13 o 
   5   3  12      212.92      229.79     17.81 o 
   6   3  12      933.63      784.59    143.47 o 
   7   3  12      208.68      217.65     17.88 o 
  -7   4  12      431.64      428.76     28.75 o 
  -5   4  12      483.90      487.62     34.75 o 
  -4   4  12     3697.20     3724.34     43.56 o 
  -3   4  12     3149.72     3000.16     38.79 o 
  -2   4  12     1992.66     2021.14     27.69 o 
  -1   4  12      240.36      249.71      6.80 o 
   0   4  12     2713.70     2874.93     29.41 o 
   1   4  12     5318.84     5284.19     43.07 o 
   2   4  12      323.99      326.17      8.04 o 
   3   4  12     1428.51     1451.27     19.86 o 
   4   4  12     3929.49     3795.66     51.21 o 
   5   4  12     1528.95     1480.40     36.46 o 
   6   4  12       30.90       50.33     11.72 o 
   7   4  12      346.94      320.51     17.39 o 
  -7   5  12      119.90       89.43     73.64 o 
  -6   5  12        3.79      -12.15     14.07 o 
  -5   5  12      836.66      789.17     85.04 o 
  -4   5  12      875.98      911.30     17.54 o 
  -3   5  12      295.11      324.96     10.50 o 
  -2   5  12     4931.34     5095.28     55.33 o 
  -1   5  12     1612.42     1637.80     18.43 o 
   0   5  12     1168.98     1142.31     14.09 o 
   1   5  12      303.67      312.55     10.20 o 
   2   5  12     3700.07     3560.54     40.62 o 
   3   5  12      782.97      762.46     14.49 o 
   4   5  12       73.60       74.90     11.94 o 
   5   5  12      596.32      590.70     22.11 o 
   6   5  12      316.90      319.23     19.74 o 
  -6   6  12       65.85      107.75     29.37 o 
  -5   6  12       15.19       20.37     14.15 o 
  -4   6  12      374.40      350.24     12.56 o 
  -3   6  12      135.10      154.20      8.78 o 
  -2   6  12     1567.64     1521.39     20.09 o 
  -1   6  12        2.53        6.54      4.04 o 
   0   6  12     1303.78     1218.98     16.96 o 
   1   6  12     1729.00     1703.14     23.77 o 
   2   6  12       86.61       66.97      6.41 o 
   3   6  12      178.13      165.33      9.42 o 
   4   6  12      378.65      365.01     12.07 o 
   5   6  12     1248.31     1127.56     29.67 o 
   6   6  12      195.22      191.48     20.60 o 
  -6   7  12       15.53       12.84     20.80 o 
  -5   7  12       21.83       23.92     22.66 o 
  -4   7  12      110.04      125.62     14.17 o 
  -3   7  12      403.31      388.48     14.44 o 
  -2   7  12      109.59      111.62      7.80 o 
  -1   7  12      528.44      524.15     11.66 o 
   0   7  12      548.62      587.72     13.58 o 
   1   7  12       39.57       42.75      6.44 o 
   2   7  12       20.62       23.56      6.31 o 
   3   7  12       35.29       29.64      4.88 o 
   4   7  12      177.81      190.50     10.72 o 
   5   7  12        7.94       31.03     11.87 o 
  -5   8  12        0.52       10.83     22.76 o 
  -4   8  12       84.00       88.68     12.66 o 
  -3   8  12      620.72      607.80     20.98 o 
  -2   8  12      151.45      156.93      9.51 o 
  -1   8  12      128.69       98.32      8.43 o 
   0   8  12     1516.15     1511.92     23.88 o 
   1   8  12      468.79      447.46     17.24 o 
   2   8  12       36.45       37.32      7.53 o 
   3   8  12      286.41      288.02     13.82 o 
   4   8  12      263.54      264.65     13.04 o 
   5   8  12      230.43      197.95     17.26 o 
  -4   9  12      192.60      159.31     20.15 o 
  -3   9  12      192.17      194.50     15.48 o 
  -2   9  12      144.94      169.12     11.70 o 
  -1   9  12      281.24      283.17     12.08 o 
   0   9  12      113.68      144.10     15.93 o 
   1   9  12        0.12       14.56      7.63 o 
   2   9  12       57.96       66.31      9.85 o 
   3   9  12      907.05      872.91     20.27 o 
   4   9  12       18.49       16.02      9.33 o 
  -3  10  12        6.05       -8.87     13.95 o 
  -2  10  12       18.11       29.77     10.86 o 
  -1  10  12        6.07       11.86      8.47 o 
   0  10  12       64.29       65.90      9.58 o 
   1  10  12       11.49       20.49     12.64 o 
   2  10  12        2.81       16.06     11.21 o 
   3  10  12       47.21       34.53      9.07 o 
  -1  11  12       81.94       65.91     11.49 o 
   0  11  12        8.56       -0.36      9.27 o 
   1  11  12        3.52       -3.81      9.08 o 
  -7   1  13       42.34       71.47     12.95 o 
  -6   1  13       19.36       26.87     12.01 o 
  -5   1  13       71.58       95.91     25.13 o 
  -4   1  13      424.76      461.89     19.29 o 
  -3   1  13       79.23      109.20      4.95 o 
  -2   1  13       23.31       25.65      3.01 o 
  -1   1  13      195.28      210.02      8.15 o 
   0   1  13      217.22      262.83      4.91 o 
   1   1  13     1646.17     1908.52     17.25 o 
   2   1  13       28.77       38.95      3.03 o 
   3   1  13      288.31      294.17      5.80 o 
   4   1  13       95.61      105.99      8.99 o 
   5   1  13        6.75       13.97      7.08 o 
   6   1  13        0.94        4.54     10.00 o 
   7   1  13       34.62       35.26     12.26 o 
  -7   2  13       80.62       68.75     13.16 o 
  -6   2  13        6.63      -12.12     10.39 o 
  -5   2  13       51.92       45.65     10.62 o 
  -4   2  13       68.98       80.90     13.74 o 
  -3   2  13       78.08       72.55      4.77 o 
  -2   2  13        1.25        1.91      2.65 o 
  -1   2  13     1553.41     1548.69     51.25 o 
   0   2  13     2095.94     2174.72     20.54 o 
   1   2  13      152.70      155.96      4.27 o 
   2   2  13        4.13        6.98      2.48 o 
   3   2  13     1830.73     1849.85     18.62 o 
   4   2  13      312.24      287.20     13.89 o 
   5   2  13       63.89       69.15      8.77 o 
   6   2  13       88.14       85.23     10.46 o 
   7   2  13        1.12       -1.00     12.24 o 
  -7   3  13       22.80       11.42     14.44 o 
  -6   3  13      214.50      235.16     22.78 o 
  -5   3  13      511.04      492.27     22.02 o 
  -4   3  13      986.49      999.86     22.71 o 
  -3   3  13      116.01      121.36      6.30 o 
  -2   3  13       72.49       52.48      4.49 o 
  -1   3  13      265.20      255.13      6.06 o 
   0   3  13      789.04      755.60     10.56 o 
   1   3  13      506.28      501.54      8.24 o 
   2   3  13      382.56      430.46      8.03 o 
   3   3  13      909.58      879.82     14.35 o 
   4   3  13      266.67      296.12     14.09 o 
   5   3  13      683.10      639.25     17.70 o 
   6   3  13       46.08       55.17     10.36 o 
   7   3  13        1.66        5.69     11.05 o 
  -7   4  13      592.94      603.96     33.09 o 
  -6   4  13      177.39      176.27     29.29 o 
  -5   4  13      386.70      365.84     17.93 o 
  -4   4  13     1411.64     1430.37     52.70 o 
  -3   4  13       12.63       11.17      5.04 o 
  -2   4  13      709.77      761.73     14.38 o 
  -1   4  13     3067.23     3084.11     31.26 o 
   0   4  13     1962.76     1828.32     35.48 o 
   1   4  13      268.15      294.82      5.84 o 
   2   4  13       26.16       26.21      4.06 o 
   3   4  13      237.64      240.77      8.79 o 
   4   4  13      255.55      252.91     12.50 o 
   5   4  13       23.14       13.65     10.47 o 
   6   4  13      270.85      249.39     14.99 o 
  -7   5  13       38.16       31.97     24.40 o 
  -6   5  13      135.84      141.63     19.15 o 
  -5   5  13       10.07        9.79      5.25 o 
  -4   5  13      188.11      190.02     14.07 o 
  -3   5  13      147.65      163.65      8.15 o 
  -2   5  13     2596.00     2739.79     34.96 o 
  -1   5  13       31.29       42.27      4.22 o 
   0   5  13     1659.50     1723.53     18.96 o 
   1   5  13     1671.58     1657.34     24.96 o 
   2   5  13      115.05      118.37      8.10 o 
   3   5  13      423.05      418.54     12.63 o 
   4   5  13      939.32      950.44     27.51 o 
   5   5  13      962.41      948.28     27.15 o 
   6   5  13       35.95       34.66     20.55 o 
  -6   6  13       65.69       57.26     16.41 o 
  -5   6  13      371.43      318.79     23.04 o 
  -4   6  13      250.11      253.83     13.08 o 
  -3   6  13      177.05      190.09      9.41 o 
  -2   6  13      265.71      275.23      8.86 o 
  -1   6  13     1366.66     1359.28     20.22 o 
   0   6  13     1047.21     1033.97     17.21 o 
   1   6  13      659.60      640.25     13.60 o 
   2   6  13      117.24      105.04      7.23 o 
   3   6  13      827.74      868.42     18.59 o 
   4   6  13      172.14      174.72     10.71 o 
   5   6  13      165.20      155.89     14.82 o 
   6   6  13      191.28      179.29     26.33 o 
  -6   7  13      403.80      414.23     43.86 o 
  -5   7  13      118.43       74.12     26.27 o 
  -4   7  13      234.93      188.75     18.39 o 
  -3   7  13     1043.92      975.46     30.36 o 
  -2   7  13      970.93      949.20     26.03 o 
  -1   7  13       15.73        6.97      5.44 o 
   0   7  13      231.33      240.03      9.97 o 
   1   7  13      902.01      859.97     18.25 o 
   2   7  13      448.57      447.88     15.07 o 
   3   7  13        1.83        5.67      6.29 o 
   4   7  13      455.03      469.17     14.98 o 
   5   7  13      131.25      149.22     15.39 o 
  -5   8  13      198.74      254.68     35.63 o 
  -4   8  13      343.70      349.58     32.18 o 
  -3   8  13       16.38       11.14      9.37 o 
  -2   8  13       21.66       25.00      7.15 o 
  -1   8  13      517.83      528.64     14.00 o 
   0   8  13      672.46      690.63     15.74 o 
   1   8  13      186.50      190.38     10.14 o 
   2   8  13     1739.30     1666.33     25.99 o 
   3   8  13     1414.89     1416.09     23.43 o 
   4   8  13       58.49       55.46      9.33 o 
   5   8  13      362.67      383.14     24.76 o 
  -4   9  13       92.91       77.99     17.51 o 
  -3   9  13      744.38      715.86     33.33 o 
  -2   9  13      853.02      830.49     20.36 o 
  -1   9  13      130.51      145.93     11.58 o 
   0   9  13      111.54      115.54      9.77 o 
   1   9  13      604.47      591.78     16.18 o 
   2   9  13      409.00      423.25     16.75 o 
   3   9  13      117.65      103.26      9.72 o 
   4   9  13      247.18      254.47     14.06 o 
  -3  10  13      210.26      237.91     20.92 o 
  -2  10  13      112.22       95.35     12.84 o 
  -1  10  13      382.21      363.63     14.53 o 
   0  10  13        7.91       15.39      8.78 o 
   1  10  13       35.92       26.55      9.17 o 
   2  10  13      231.04      238.68     12.52 o 
   3  10  13      348.63      366.11     19.51 o 
  -1  11  13       47.29       45.73     11.05 o 
   0  11  13      234.91      224.60     14.51 o 
  -7   0  14      181.55      200.96     28.78 o 
  -6   0  14      798.36      854.93     41.72 o 
  -5   0  14     1355.99     1233.93     47.58 o 
  -4   0  14      846.30      833.00     35.48 o 
  -2   0  14    25177.49    25920.93    565.20 o 
  -1   0  14     4280.28     4401.45    105.09 o 
   0   0  14      103.09      105.98      8.43 o 
   1   0  14     4107.77     3968.24     53.03 o 
   2   0  14     6950.55     7064.40    107.64 o 
   3   0  14       99.50      132.99      5.54 o 
   4   0  14      831.04      832.86     44.27 o 
   5   0  14     5392.38     5385.71    134.72 o 
   6   0  14      900.07      892.54     33.03 o 
   7   0  14        6.26       82.84     26.40 o 
  -7   1  14      416.99      452.69     27.13 o 
  -6   1  14       79.71       74.80     13.51 o 
  -5   1  14      148.62      165.55     14.94 o 
  -4   1  14     3197.54     2011.61     61.76 o 
  -3   1  14     2952.38     2844.78     54.41 o 
  -2   1  14     1260.16      756.75     27.93 o 
  -1   1  14     1693.20     1475.92     18.76 o 
   0   1  14     4965.77     5027.45     42.63 o 
   1   1  14      446.77      438.74      6.50 o 
   2   1  14     1061.98     1050.14     12.42 o 
   3   1  14     3889.60     3874.87     32.40 o 
   4   1  14     3944.14     3892.22     50.57 o 
   5   1  14       20.39       31.73      7.88 o 
   6   1  14      572.69      653.37     29.45 o 
   7   1  14      336.70      352.12     38.56 o 
  -7   2  14      211.46      265.90     26.12 o 
  -6   2  14     1198.63     1234.96     37.09 o 
  -5   2  14     1829.03     1768.34     55.06 o 
  -4   2  14     3056.05     3106.53     85.89 o 
  -3   2  14     2812.25     2937.81     38.89 o 
  -2   2  14     3773.04     3712.02     43.20 o 
  -1   2  14     1706.47     1606.55     21.05 o 
   0   2  14      400.36      382.16      6.49 o 
   1   2  14    13722.51    14580.81    110.72 o 
   2   2  14     3741.64     3598.63     34.52 o 
   3   2  14     1000.14     1002.73     13.58 o 
   4   2  14      526.92      533.75     15.45 o 
   5   2  14     2010.83     1970.36     32.53 o 
   6   2  14     1040.66     1093.91     29.10 o 
   7   2  14      340.43      385.22     40.02 o 
  -7   3  14      468.96      543.78     29.27 o 
  -6   3  14       56.59       68.78     11.72 o 
  -5   3  14      261.30      271.09     18.30 o 
  -4   3  14     4422.12     4435.31     81.83 o 
  -3   3  14      897.04      915.95     15.52 o 
  -2   3  14       13.61       14.56      3.70 o 
  -1   3  14     2883.87     2855.96     28.67 o 
   0   3  14     3773.52     3770.22     33.87 o 
   1   3  14      840.12      798.02     10.44 o 
   2   3  14     2570.91     2478.73     24.70 o 
   3   3  14     4323.73     4234.16     42.02 o 
   4   3  14      212.64      233.78     13.85 o 
   5   3  14       40.20       44.72      8.67 o 
   6   3  14      446.14      443.09     17.72 o 
   7   3  14      724.32      699.66     46.66 o 
  -7   4  14       63.37       65.61     27.24 o 
  -6   4  14      500.90      493.02     20.88 o 
  -5   4  14      835.73      840.02     24.29 o 
  -4   4  14      151.89      153.49     14.08 o 
  -3   4  14     1039.19     1049.92     18.19 o 
  -2   4  14     1910.82     1798.95     25.48 o 
  -1   4  14     1580.12     1476.54     17.65 o 
   0   4  14       83.75       87.36      5.01 o 
   1   4  14     2445.87     2282.73     22.88 o 
   2   4  14     3131.09     3073.64     35.58 o 
   3   4  14     1874.31     1827.68     23.80 o 
   4   4  14      335.69      355.23     15.98 o 
   5   4  14     1466.44     1372.60     27.28 o 
   6   4  14      319.00      301.56     15.84 o 
  -7   5  14      232.86      248.83     24.98 o 
  -6   5  14       46.79       31.06     14.44 o 
  -5   5  14       37.10       44.23     10.44 o 
  -4   5  14     1280.86     1272.40     29.15 o 
  -3   5  14     2461.64     2491.57     31.68 o 
  -2   5  14      532.03      537.62     14.81 o 
  -1   5  14     1945.93     1992.24     21.42 o 
   0   5  14     3447.44     3389.46     32.37 o 
   1   5  14      949.67      915.24     14.20 o 
   2   5  14       64.67       78.40      6.26 o 
   3   5  14     4042.33     3970.41     51.12 o 
   4   5  14      832.55      816.35     17.55 o 
   5   5  14        7.41       14.35     12.36 o 
   6   5  14      588.69      563.68     23.52 o 
  -6   6  14      776.59      692.48     31.51 o 
  -5   6  14      341.97      357.60     24.72 o 
  -4   6  14      124.18      128.62     10.55 o 
  -3   6  14      372.00      388.16     12.12 o 
  -2   6  14      125.27      141.19      8.47 o 
  -1   6  14      516.71      534.23     10.32 o 
   0   6  14      172.29      170.39      8.33 o 
   1   6  14     3646.18     3634.97     42.39 o 
   2   6  14       18.62       17.01      5.76 o 
   3   6  14       32.43       30.89      6.35 o 
   4   6  14       81.14       92.89      8.84 o 
   5   6  14      286.32      304.87     24.87 o 
   6   6  14       99.30      113.57     17.37 o 
  -6   7  14       24.56       43.76     26.29 o 
  -5   7  14      246.54      265.19     35.16 o 
  -4   7  14     1016.00     1008.38     44.22 o 
  -3   7  14       63.63       70.54      8.12 o 
  -2   7  14      123.17      137.78      8.86 o 
  -1   7  14     1557.90     1491.36     21.76 o 
   0   7  14      901.63      846.11     16.52 o 
   1   7  14      223.61      244.21     12.12 o 
   2   7  14      162.05      161.21      9.92 o 
   3   7  14      375.71      374.65     14.76 o 
   4   7  14      212.02      206.46     18.77 o 
   5   7  14       51.64       47.50     13.31 o 
  -5   8  14       73.93       67.63     26.94 o 
  -4   8  14      147.17      126.50     27.55 o 
  -3   8  14       79.14       51.64      9.43 o 
  -2   8  14      537.48      572.11     14.73 o 
  -1   8  14      128.02      162.47     10.99 o 
   0   8  14        0.73       -0.15      8.18 o 
   1   8  14      105.64      115.09      9.01 o 
   2   8  14      484.45      500.44     14.26 o 
   3   8  14      167.95      169.54     10.11 o 
   4   8  14       13.80       12.60      8.46 o 
  -4   9  14      123.39      131.53     28.56 o 
  -3   9  14      585.52      583.48     21.78 o 
  -2   9  14       35.50       48.98      9.33 o 
  -1   9  14      350.61      348.78     13.28 o 
   0   9  14        8.91        8.38      7.93 o 
   1   9  14      101.35      124.96     13.77 o 
   2   9  14      135.47      124.91     10.18 o 
   3   9  14      166.84      160.77     10.73 o 
   4   9  14      221.53      206.51     13.34 o 
  -3  10  14       73.23       78.82     25.93 o 
  -2  10  14       19.84       23.01     12.14 o 
  -1  10  14       21.83       29.14      8.78 o 
   0  10  14        2.70      -14.09      8.20 o 
   1  10  14      117.71      126.41     10.86 o 
   2  10  14      178.53      182.31     11.94 o 
  -7   1  15       10.78        7.91     13.96 o 
  -6   1  15       53.10       42.72     13.14 o 
  -5   1  15       33.06       46.12     11.15 o 
  -4   1  15       45.40       65.35     14.93 o 
  -3   1  15       64.31       46.75     20.38 o 
  -2   1  15       60.07       90.54      8.56 o 
  -1   1  15       32.33       60.07      3.90 o 
   0   1  15      326.42      362.99      6.12 o 
   1   1  15      599.92      615.88      8.03 o 
   2   1  15      865.65      944.34     11.77 o 
   3   1  15      101.56      108.32      7.44 o 
   4   1  15        2.63        0.03      6.11 o 
   5   1  15        1.02        5.50      7.56 o 
   6   1  15        7.92       14.36     10.65 o 
   7   1  15      164.72      148.54     15.60 o 
  -7   2  15       49.89       45.93     13.23 o 
  -6   2  15       32.76       30.05     17.97 o 
  -5   2  15     1461.89     1439.33     53.32 o 
  -4   2  15       29.54       44.40      9.72 o 
  -3   2  15      169.95      165.21     12.19 o 
  -2   2  15        0.19        1.44      2.61 o 
  -1   2  15      256.43      251.91      6.45 o 
   0   2  15        6.15        7.73      2.40 o 
   1   2  15      706.91      771.72      9.47 o 
   2   2  15      129.37      135.48      4.56 o 
   3   2  15      707.20      693.06     11.25 o 
   4   2  15        4.78       14.13      6.31 o 
   5   2  15       50.30       33.05      8.07 o 
   6   2  15      223.62      229.22     18.45 o 
   7   2  15      163.90      133.55     21.21 o 
  -7   3  15       14.90       27.26     15.19 o 
  -6   3  15      133.78      154.85     14.45 o 
  -5   3  15      774.75      785.49     33.65 o 
  -4   3  15      333.19      336.98     18.09 o 
  -3   3  15        6.60        2.29      5.17 o 
  -2   3  15      268.29      266.51      8.09 o 
  -1   3  15      442.60      479.46     10.38 o 
   0   3  15       37.81       29.12      3.36 o 
   1   3  15     1906.09     1932.95     19.77 o 
   2   3  15      153.60      154.28      5.67 o 
   3   3  15     1735.27     1734.76     20.78 o 
   4   3  15        5.70       20.71      7.18 o 
   5   3  15      106.02       87.85     10.02 o 
   6   3  15        3.24       11.87      9.08 o 
  -7   4  15       51.12       65.89     19.28 o 
  -6   4  15       19.35       34.58     11.29 o 
  -5   4  15       56.81       82.30     11.34 o 
  -4   4  15       70.74       79.78     12.41 o 
  -3   4  15     1241.77     1279.15     25.16 o 
  -2   4  15       49.17       58.25      6.73 o 
  -1   4  15      630.73      615.42     10.80 o 
   0   4  15      854.20      817.47     21.18 o 
   1   4  15        5.58       10.99      3.77 o 
   2   4  15      400.37      404.44     10.21 o 
   3   4  15      593.37      628.15     12.57 o 
   4   4  15      636.06      579.60     17.23 o 
   5   4  15      113.34      107.31     10.82 o 
   6   4  15       78.73       80.16     11.38 o 
  -6   5  15      307.80      308.33     24.67 o 
  -5   5  15      142.82      154.13     15.75 o 
  -4   5  15       47.04       51.16     10.01 o 
  -3   5  15      150.67      177.24     11.28 o 
  -2   5  15     1560.44     1510.12     23.88 o 
  -1   5  15      328.12      326.72      7.89 o 
   0   5  15        1.27        3.04      3.57 o 
   1   5  15      339.53      309.73      8.97 o 
   2   5  15     1232.82     1232.30     19.16 o 
   3   5  15      652.87      658.49     15.57 o 
   4   5  15      113.59      120.15      7.72 o 
   5   5  15      227.06      221.34     17.72 o 
   6   5  15       46.98       41.39     12.61 o 
  -6   6  15       10.84        6.38      6.43 o 
  -5   6  15       11.06        2.34     12.70 o 
  -4   6  15      778.11      772.65     23.86 o 
  -3   6  15      418.23      416.51     13.83 o 
  -2   6  15        6.09        3.50      4.88 o 
  -1   6  15     1346.04     1234.49     16.26 o 
   0   6  15     1294.28     1262.19     19.71 o 
   1   6  15       14.34       12.78      5.39 o 
   2   6  15       50.40       40.49      6.35 o 
   3   6  15     1192.35     1209.85     21.75 o 
   4   6  15      343.33      356.30     12.96 o 
   5   6  15       49.47       42.03     12.65 o 
   6   6  15      214.89      259.86     18.83 o 
  -6   7  15      174.14      193.56     35.62 o 
  -5   7  15      358.18      353.50     25.93 o 
  -4   7  15        2.38       12.18     10.63 o 
  -3   7  15        4.95        3.97      6.82 o 
  -2   7  15     2149.69     2058.76     26.01 o 
  -1   7  15      692.88      731.78     14.05 o 
   0   7  15      418.18      407.47     12.28 o 
   1   7  15      239.16      254.60     10.76 o 
   2   7  15     1894.86     1833.35     30.53 o 
   3   7  15       19.11       16.33      6.66 o 
   4   7  15      215.17      233.95     13.67 o 
   5   7  15      671.50      678.06     25.30 o 
  -5   8  15       20.11       23.77     24.93 o 
  -4   8  15      713.77      692.23     46.11 o 
  -3   8  15      131.51      134.59     13.78 o 
  -2   8  15      189.64      224.24     10.78 o 
  -1   8  15      102.46      126.79      9.02 o 
   0   8  15     1227.33     1264.57     25.99 o 
   1   8  15      336.86      333.99     16.08 o 
   2   8  15      240.26      230.03     11.28 o 
   3   8  15      587.69      577.34     15.42 o 
   4   8  15      324.25      363.61     20.83 o 
  -4   9  15       49.92        7.99     22.78 o 
  -3   9  15       55.57       47.97     15.41 o 
  -2   9  15      805.73      756.36     19.64 o 
  -1   9  15        8.48        7.50      7.78 o 
   0   9  15        0.64        0.33      7.39 o 
   1   9  15      486.44      495.09     15.43 o 
   2   9  15      336.98      319.52     13.58 o 
   3   9  15        1.87       -3.30      6.61 o 
  -3  10  15      250.08      245.99     32.49 o 
  -2  10  15       11.99       17.76     10.80 o 
  -1  10  15      154.10      159.10     12.07 o 
   0  10  15      860.97      877.48     20.39 o 
   1  10  15       99.99       93.71     10.68 o 
   2  10  15        0.89       -4.60      9.41 o 
  -7   0  16        9.41      -17.66     19.10 o 
  -6   0  16      619.48      631.42     38.83 o 
  -5   0  16      219.21      216.55     23.72 o 
  -4   0  16      251.71      260.42     23.03 o 
  -3   0  16      336.15      353.95     23.08 o 
  -2   0  16      325.73      299.87     18.89 o 
  -1   0  16     3542.05     3407.86     55.20 o 
   0   0  16     1122.40     1118.08     16.00 o 
   1   0  16     2548.46     2578.68     58.25 o 
   2   0  16     1582.15     1517.89     24.92 o 
   3   0  16      943.96      953.25     18.21 o 
   4   0  16        4.68        9.62     15.20 o 
   5   0  16     1634.71     1614.87     57.01 o 
   6   0  16     1411.85     1391.14     46.02 o 
   7   0  16        9.03        1.56     15.03 o 
  -7   1  16      917.47      957.69     36.00 o 
  -6   1  16      513.02      510.28     30.05 o 
  -5   1  16      620.84      615.85     25.09 o 
  -4   1  16     4067.42     3879.38     73.22 o 
  -3   1  16     5073.37     5107.78    107.25 o 
  -2   1  16      167.78      116.06      9.64 o 
  -1   1  16     1878.07     1886.20     21.18 o 
   0   1  16    12233.00    12437.12    101.17 o 
   1   1  16     3024.75     2879.59     26.72 o 
   2   1  16      465.89      467.39     10.44 o 
   3   1  16     1460.04     1421.45     16.04 o 
   4   1  16     2836.98     2956.01     41.18 o 
   5   1  16      987.81      984.63     30.48 o 
   6   1  16      116.50      116.78     13.78 o 
   7   1  16      714.69      765.12     23.99 o 
  -7   2  16      230.51      241.85     18.74 o 
  -6   2  16      496.87      502.51     24.88 o 
  -5   2  16     4092.52     4047.86    110.64 o 
  -4   2  16     1464.90     1448.93     36.23 o 
  -3   2  16       49.86       42.66     13.19 o 
  -2   2  16     5794.14     5848.07     74.17 o 
  -1   2  16     4923.01     5013.31     46.78 o 
   0   2  16     2912.87     2893.94     26.86 o 
   1   2  16     2809.53     2730.78     24.17 o 
   2   2  16     5401.23     5361.83     44.01 o 
   3   2  16     1666.31     1607.15     19.45 o 
   4   2  16       41.60       42.20      7.70 o 
   5   2  16     1846.67     1760.77     36.41 o 
   6   2  16     1552.55     1553.46     40.82 o 
   7   2  16      375.37      354.13     36.00 o 
  -7   3  16      265.17      259.54     24.21 o 
  -6   3  16      369.16      378.09     32.61 o 
  -5   3  16      141.82      186.11     16.02 o 
  -4   3  16      772.49      772.50     26.12 o 
  -3   3  16     2580.67     2486.93     69.33 o 
  -2   3  16      556.25      510.25     10.75 o 
  -1   3  16      265.08      261.56      7.84 o 
   0   3  16     5622.89     5641.10     48.98 o 
   1   3  16     7789.22     7736.56     65.75 o 
   2   3  16      835.14      849.11     13.11 o 
   3   3  16     3815.78     3635.72     37.33 o 
   4   3  16     2533.46     2481.24     37.45 o 
   5   3  16      783.72      741.87     22.05 o 
   6   3  16      195.87      213.31     13.99 o 
  -7   4  16        0.50       18.98     15.39 o 
  -6   4  16      228.98      284.48     18.31 o 
  -5   4  16     1925.77     1886.91     39.21 o 
  -4   4  16      136.19      152.94     23.05 o 
  -3   4  16       42.89       51.85     10.18 o 
  -2   4  16     1069.54     1048.92     17.71 o 
  -1   4  16     2882.07     2851.18     32.91 o 
   0   4  16      231.57      246.60      6.65 o 
   1   4  16     2891.61     2862.88     30.53 o 
   2   4  16     1766.46     1751.52     23.56 o 
   3   4  16       70.50       59.56      5.74 o 
   4   4  16      434.89      389.68     14.53 o 
   5   4  16      369.13      396.50     16.42 o 
   6   4  16      698.91      636.92     20.61 o 
  -6   5  16       12.31        1.91     24.21 o 
  -5   5  16        2.94       -0.72     10.02 o 
  -4   5  16      521.06      508.41     28.50 o 
  -3   5  16      970.02     1012.81     20.65 o 
  -2   5  16      553.19      532.61     19.72 o 
  -1   5  16      131.30       93.80      5.71 o 
   0   5  16      525.78      518.82      9.47 o 
   1   5  16      430.94      425.07     11.30 o 
   2   5  16       45.51       47.88      6.01 o 
   3   5  16      260.36      267.12     11.43 o 
   4   5  16      825.78      819.06     17.48 o 
   5   5  16      134.08      124.92     14.12 o 
   6   5  16        1.82      -15.83     14.34 o 
  -6   6  16       32.17       27.02     22.24 o 
  -5   6  16      846.12      847.77     51.64 o 
  -4   6  16       74.58      100.44     12.78 o 
  -3   6  16       72.27       62.27      8.68 o 
  -2   6  16      962.13     1039.11     16.36 o 
  -1   6  16     2514.96     2470.69     26.32 o 
   0   6  16      636.02      631.95     13.80 o 
   1   6  16      408.31      389.84     11.21 o 
   2   6  16     3979.30     3863.92     45.26 o 
   3   6  16     2369.07     2278.06     30.37 o 
   4   6  16      222.55      231.19     15.89 o 
   5   6  16      663.43      627.20     24.22 o 
  -5   7  16      115.33      117.18     29.44 o 
  -4   7  16      297.70      369.70     19.62 o 
  -3   7  16     2734.40     2591.28     95.65 o 
  -2   7  16       76.20       74.30      6.93 o 
  -1   7  16       50.57       55.10      6.99 o 
   0   7  16       82.86       82.40      7.72 o 
   1   7  16       55.14       55.12      7.15 o 
   2   7  16       70.52       72.18      7.75 o 
   3   7  16      269.52      278.28     12.44 o 
   4   7  16      766.42      781.78     20.55 o 
   5   7  16       31.57       26.44     12.44 o 
  -5   8  16       85.99      102.91     28.48 o 
  -4   8  16       12.81       13.40     21.32 o 
  -3   8  16        1.08        6.85     10.65 o 
  -2   8  16      362.13      371.79     12.92 o 
  -1   8  16      259.02      270.91     11.55 o 
   0   8  16        9.81       13.23      7.20 o 
   1   8  16       35.37       44.42      8.03 o 
   2   8  16      378.51      395.91     13.66 o 
   3   8  16      158.51      156.96     10.03 o 
   4   8  16       67.21       67.04     10.11 o 
  -4   9  16        1.37       -5.08     21.36 o 
  -3   9  16        6.29       18.45     14.71 o 
  -2   9  16       32.14       42.10      9.37 o 
  -1   9  16       20.02       17.99      7.97 o 
   0   9  16       95.65      102.16      9.86 o 
   1   9  16      180.53      178.73     11.55 o 
   2   9  16        2.23        3.48      8.95 o 
   3   9  16        6.18        1.47      5.50 o 
  -2  10  16        1.93       22.33     11.07 o 
  -1  10  16      249.58      271.01     13.37 o 
   0  10  16        1.02        1.12      8.81 o 
   1  10  16        6.17       16.42      8.86 o 
   2  10  16        3.40       10.36      8.76 o 
  -7   1  17        3.20       18.29     14.60 o 
  -6   1  17        2.37        7.19     11.83 o 
  -5   1  17      561.58      587.45     38.24 o 
  -4   1  17        5.64       12.78      8.63 o 
  -3   1  17       47.86       53.19     13.15 o 
  -2   1  17      347.95      412.22     22.93 o 
  -1   1  17      239.90      221.63      5.13 o 
   0   1  17     1733.61     1921.15     18.83 o 
   1   1  17      135.34      157.17      5.60 o 
   2   1  17      570.56      601.26      8.81 o 
   3   1  17       67.35       49.50      4.10 o 
   4   1  17       97.87       80.79      8.47 o 
   5   1  17       13.61       23.75      9.80 o 
   6   1  17       19.05       16.29     10.81 o 
   7   1  17        0.14       -0.71     10.91 o 
  -7   2  17      165.81      173.51     20.56 o 
  -6   2  17       77.28       63.40     13.89 o 
  -5   2  17       69.00       78.42     18.80 o 
  -4   2  17       13.11       12.70     13.20 o 
  -3   2  17       11.62       19.32      7.91 o 
  -1   2  17      101.53       86.16      3.98 o 
   0   2  17       26.03       27.66      3.31 o 
   1   2  17       53.16       58.70      3.52 o 
   2   2  17       85.25       86.10      4.49 o 
   3   2  17      801.37      772.65     12.42 o 
   4   2  17      116.03      127.24      9.69 o 
   5   2  17      140.46      117.85     10.79 o 
   6   2  17      254.93      310.71     18.79 o 
  -7   3  17       15.49       16.34     12.33 o 
  -6   3  17       64.43       28.07     18.61 o 
  -5   3  17       23.60        9.68     10.36 o 
  -4   3  17        3.83        5.05      9.46 o 
  -3   3  17       24.76       21.01      8.39 o 
  -2   3  17     1546.15     1569.21     27.44 o 
  -1   3  17     1092.82     1060.93     13.85 o 
   0   3  17        9.28       17.07      3.12 o 
   1   3  17      259.82      242.29      6.43 o 
   2   3  17      686.71      657.21     16.14 o 
   3   3  17      126.16      139.03      6.56 o 
   4   3  17        0.09        7.34      8.66 o 
   5   3  17      339.55      329.22     29.86 o 
   6   3  17       41.90       37.73     10.11 o 
  -7   4  17      324.30      273.92     37.47 o 
  -6   4  17        4.52        0.93     10.63 o 
  -5   4  17       65.25       39.76     12.32 o 
  -4   4  17      270.38      278.15     32.43 o 
  -3   4  17      948.29      984.93     39.45 o 
  -2   4  17      654.49      629.29     18.97 o 
  -1   4  17       66.03       69.31      4.86 o 
   0   4  17      703.10      672.55     11.62 o 
   1   4  17      437.59      401.69      9.22 o 
   2   4  17     1275.35     1278.18     24.36 o 
   3   4  17      919.21      968.90     18.87 o 
   4   4  17      268.11      281.80      9.08 o 
   5   4  17       96.63       92.64     12.51 o 
   6   4  17        4.24       -6.48      9.84 o 
  -6   5  17        2.31        0.67     14.24 o 
  -5   5  17      476.52      500.99     30.99 o 
  -4   5  17      114.69       99.54     12.25 o 
  -3   5  17       14.47        8.13     10.14 o 
  -2   5  17     1361.16     1146.43     32.33 o 
  -1   5  17      666.38      687.33     12.10 o 
   0   5  17       75.25       92.99      6.11 o 
   1   5  17      148.50      153.23      7.68 o 
   2   5  17     1855.96     1832.11     25.41 o 
   3   5  17      886.58      831.69     35.53 o 
   4   5  17        0.03       -6.37      6.18 o 
   5   5  17      504.40      536.61     27.18 o 
   6   5  17      212.78      180.66     16.96 o 
  -6   6  17      245.00      303.66     26.18 o 
  -5   6  17      144.58      140.64     14.98 o 
  -4   6  17      433.35      441.08     31.11 o 
  -3   6  17     1354.38     1346.87     30.78 o 
  -2   6  17      471.49      449.77     12.42 o 
  -1   6  17       13.38       14.21      4.64 o 
   0   6  17      664.21      657.07     14.04 o 
   1   6  17     1499.58     1468.05     22.94 o 
   2   6  17       16.56       16.64      6.26 o 
   3   6  17       79.96       90.26      7.74 o 
   4   6  17      691.19      695.15     17.40 o 
   5   6  17       98.94      102.84     17.54 o 
  -5   7  17      221.02      274.02     24.18 o 
  -4   7  17       28.15       64.69     16.06 o 
  -3   7  17      650.46      611.38     35.01 o 
  -2   7  17     1239.97     1179.71     18.46 o 
  -1   7  17      356.59      414.79     12.99 o 
   0   7  17      201.64      197.30      9.69 o 
   1   7  17        9.52       12.37      6.02 o 
   2   7  17      515.09      523.17     14.41 o 
   3   7  17      656.77      660.65     15.67 o 
   4   7  17       26.54       23.50      8.67 o 
   5   7  17      238.20      202.46     25.31 o 
  -5   8  17       40.07       60.61     27.63 o 
  -4   8  17       57.09       45.79     23.55 o 
  -3   8  17      573.05      521.59     27.04 o 
  -2   8  17       31.43       54.06      8.69 o 
  -1   8  17      252.23      219.61     10.76 o 
   0   8  17     1166.68     1154.24     21.07 o 
   1   8  17      579.74      598.46     14.41 o 
   2   8  17       15.75       10.94      6.55 o 
   3   8  17      292.88      303.25     12.69 o 
   4   8  17      611.60      617.59     21.02 o 
  -4   9  17      461.80      469.92     42.36 o 
  -2   9  17      172.11      174.84     14.16 o 
  -1   9  17      877.24      860.27     19.07 o 
   0   9  17      142.78      143.96     10.64 o 
   1   9  17       55.67       49.34      8.95 o 
   2   9  17      328.53      309.58     13.50 o 
   3   9  17      176.24      209.37     11.84 o 
  -2  10  17       61.63       72.51     15.47 o 
  -1  10  17       15.90       22.35      9.16 o 
   0  10  17      453.82      424.96     16.02 o 
   1  10  17      552.82      564.64     17.36 o 
   2  10  17      171.43      157.79     11.82 o 
  -7   0  18      615.55      650.47     44.20 o 
  -6   0  18       71.63       48.62     19.61 o 
  -5   0  18    11953.30    11773.95    277.55 o 
  -4   0  18     1842.32     1344.34     48.79 o 
  -3   0  18      737.94      631.96     29.92 o 
  -2   0  18      729.54      734.64     31.22 o 
  -1   0  18     6038.01     5955.48     76.99 o 
   0   0  18     4059.31     4084.24     47.30 o 
   1   0  18      189.62      216.76      8.96 o 
   2   0  18     6403.69     6309.65     83.31 o 
   3   0  18     4052.97     4053.73     56.59 o 
   4   0  18     1424.78     1497.38     51.52 o 
   5   0  18       53.33       44.06     13.33 o 
   6   0  18     3194.51     3224.70    102.72 o 
  -7   1  18      112.10      189.11     21.07 o 
  -6   1  18      212.41      220.20     19.12 o 
  -5   1  18      885.94      879.60     29.28 o 
  -4   1  18      404.77      374.56     31.28 o 
  -2   1  18     1995.32     1814.78     39.23 o 
  -1   1  18      275.65      283.33      5.82 o 
   0   1  18     3900.92     4030.03     35.65 o 
   1   1  18     6248.03     6042.86     52.05 o 
   2   1  18     2186.75     2246.24     22.81 o 
   3   1  18       97.95       82.63      5.22 o 
   4   1  18     2048.72     2014.82     40.53 o 
   5   1  18     1211.80     1215.48     35.74 o 
   6   1  18       35.26       29.75     11.90 o 
  -7   2  18      107.50      119.12     18.61 o 
  -6   2  18        2.07       26.98     13.01 o 
  -5   2  18      558.51      583.56     28.13 o 
  -4   2  18     2015.88     1962.68     45.28 o 
  -3   2  18     1813.08     1845.96     41.53 o 
  -2   2  18      257.19      217.10     13.37 o 
  -1   2  18     3824.90     3792.38     36.78 o 
   0   2  18     2922.48     2851.51     29.18 o 
   1   2  18      433.99      441.38      7.61 o 
   2   2  18     2501.14     2451.23     24.58 o 
   3   2  18     2355.65     2401.06     26.81 o 
   4   2  18     2573.51     2327.90     35.46 o 
   5   2  18      158.62      159.47     11.61 o 
   6   2  18      292.57      275.16     17.72 o 
  -7   3  18      591.01      600.20     44.11 o 
  -6   3  18      700.98      719.75     29.65 o 
  -5   3  18      524.36      510.49     23.72 o 
  -4   3  18       32.42       30.47     10.79 o 
  -3   3  18     2836.48     2873.32     57.89 o 
  -2   3  18     2124.49     2103.24     44.20 o 
  -1   3  18      217.16      238.61      6.67 o 
   0   3  18      784.73      724.68     10.52 o 
   1   3  18     1175.74     1165.51     14.21 o 
   2   3  18     1383.31     1403.08     18.41 o 
   3   3  18       80.94       94.77      6.06 o 
   4   3  18     1295.31     1312.61     26.52 o 
   5   3  18     1626.93     1649.60     30.44 o 
   6   3  18      157.43      159.45     15.77 o 
  -7   4  18      289.15      268.38     64.11 o 
  -6   4  18       25.24       31.77     12.30 o 
  -5   4  18      926.37      906.44     59.76 o 
  -4   4  18      667.94      709.53     40.86 o 
  -3   4  18        7.38       -5.97      8.76 o 
  -2   4  18      379.06      388.30     13.72 o 
  -1   4  18     3874.38     3791.21     41.96 o 
   0   4  18     8599.75     8622.19     73.49 o 
   1   4  18     1369.95     1342.42     19.91 o 
   2   4  18     3224.88     3144.89     37.18 o 
   3   4  18      924.28      949.68     19.13 o 
   4   4  18      338.75      331.69     13.24 o 
   5   4  18       74.69       77.31     11.09 o 
   6   4  18      827.63      813.44     22.71 o 
  -6   5  18      762.96      759.75     35.77 o 
  -5   5  18      301.34      339.72     19.68 o 
  -4   5  18      356.22      389.69     22.14 o 
  -3   5  18      909.47      901.57     69.35 o 
  -2   5  18     2139.51     1932.00    111.44 o 
  -1   5  18      372.09      370.20      9.25 o 
   0   5  18     1603.14     1620.33     22.44 o 
   1   5  18     1937.52     1956.26     24.36 o 
   2   5  18     1689.16     1675.76     24.09 o 
   3   5  18      208.22      215.14      9.27 o 
   4   5  18     1144.24     1089.54     23.15 o 
   5   5  18      696.83      688.82     23.76 o 
   6   5  18      348.33      353.44     20.74 o 
  -6   6  18       11.00       12.14     20.09 o 
  -5   6  18       28.59       35.85     11.82 o 
  -4   6  18      721.13      768.15     42.20 o 
  -3   6  18        6.12       18.38      9.74 o 
  -2   6  18      158.43      155.30     10.24 o 
  -1   6  18      157.68      189.71      7.38 o 
   0   6  18      495.67      499.25     12.72 o 
   1   6  18       51.00       48.32      6.08 o 
   2   6  18      163.27      156.44      9.04 o 
   3   6  18      566.44      576.31     14.28 o 
   4   6  18       67.93       82.62     11.55 o 
   5   6  18        7.16       -9.44     11.85 o 
  -5   7  18      275.46      277.54     27.97 o 
  -4   7  18      102.73       98.04     22.06 o 
  -3   7  18      725.49      732.92     24.95 o 
  -2   7  18     1051.62     1039.85     19.46 o 
  -1   7  18        1.58        7.84      6.33 o 
   0   7  18       24.49       19.94      6.81 o 
   1   7  18      553.76      549.49     13.20 o 
   2   7  18     1447.83     1411.33     23.35 o 
   3   7  18       22.33       22.91      7.31 o 
   4   7  18      403.00      385.41     16.56 o 
   5   7  18      343.62      343.94     33.96 o 
  -5   8  18      118.11      150.53     32.14 o 
  -4   8  18       75.34      115.40     27.81 o 
  -3   8  18        2.42        3.13     12.74 o 
  -2   8  18        0.53       13.33      9.37 o 
  -1   8  18      390.44      392.68     15.37 o 
   0   8  18      504.63      533.81     15.16 o 
   1   8  18       10.42        4.12      8.35 o 
   2   8  18      175.60      174.51     11.73 o 
   3   8  18      129.44      136.50     10.01 o 
   4   8  18       95.45       88.22     10.99 o 
  -4   9  18       62.88       67.33     26.04 o 
  -2   9  18       73.30       71.18     12.16 o 
  -1   9  18        0.89       11.61      8.07 o 
   0   9  18        0.38        8.40      9.80 o 
   1   9  18      342.12      352.05     13.08 o 
   2   9  18        6.05        0.44      8.39 o 
   3   9  18        1.69        2.80      8.30 o 
  -2  10  18        1.74       -1.23     11.19 o 
  -1  10  18      186.71      213.08     12.56 o 
   0  10  18      109.42      115.98     11.21 o 
   1  10  18       27.51       19.57      8.59 o 
  -7   1  19        7.79       -6.24     14.41 o 
  -6   1  19       45.61       39.82     13.81 o 
  -5   1  19      491.15      238.14     23.96 o 
  -4   1  19        5.98        9.25      8.90 o 
  -3   1  19      719.58      666.52     60.61 o 
  -2   1  19       54.36       51.26      8.39 o 
  -1   1  19       18.31       20.89      4.41 o 
   0   1  19      226.32      252.89      5.89 o 
   1   1  19      252.77      272.73     10.95 o 
   2   1  19       59.06       72.43      4.58 o 
   3   1  19        5.58        2.85      4.11 o 
   4   1  19        1.74       -3.62      6.66 o 
   5   1  19       38.83       40.46     11.59 o 
   6   1  19        0.46        9.51      5.33 o 
  -7   2  19       90.48       98.86     17.69 o 
  -6   2  19      475.97      482.19     31.12 o 
  -5   2  19      173.18      219.82     27.09 o 
  -4   2  19       26.51       30.35     10.63 o 
  -3   2  19      495.27      496.35     20.32 o 
  -2   2  19      106.51      118.55     15.04 o 
  -1   2  19        8.81       10.78      3.05 o 
   0   2  19      171.55      175.54      5.93 o 
   1   2  19      311.21      321.81      6.87 o 
   2   2  19      135.28      150.83      6.66 o 
   3   2  19      237.14      166.64      7.01 o 
   4   2  19      220.38      200.79     11.42 o 
   5   2  19      141.52      141.62     15.58 o 
   6   2  19       33.68        7.95     12.35 o 
  -7   3  19       19.52       37.48     13.58 o 
  -6   3  19       13.62       19.63     13.93 o 
  -5   3  19       24.36       16.77     11.79 o 
  -4   3  19      233.67      241.77     17.52 o 
  -3   3  19      175.97      162.96     13.86 o 
  -2   3  19       89.46       79.27     10.31 o 
  -1   3  19      383.05      414.64      8.50 o 
   0   3  19     1090.87     1150.68     14.18 o 
   1   3  19      372.25      385.85      8.70 o 
   2   3  19      565.95      591.76     11.49 o 
   3   3  19        6.93        4.54      4.37 o 
   4   3  19        2.10        1.08      7.57 o 
   5   3  19       17.09        8.54      9.09 o 
   6   3  19       96.68       97.69     28.69 o 
  -6   4  19      274.22      298.16     19.46 o 
  -5   4  19      313.49      278.26     20.26 o 
  -4   4  19        0.66        3.48     12.41 o 
  -3   4  19      246.16      262.97     24.58 o 
  -2   4  19     1063.41      953.00     27.89 o 
  -1   4  19      117.38      104.57      5.96 o 
   0   4  19      693.54      663.25     10.81 o 
   1   4  19     2575.04     2603.71     29.03 o 
   2   4  19      657.46      676.74     13.98 o 
   3   4  19      144.72      148.42      9.41 o 
   4   4  19      685.74      680.25     14.47 o 
   5   4  19      253.57      276.70     20.00 o 
   6   4  19      203.01      211.70     15.43 o 
  -6   5  19       13.85        1.84     22.43 o 
  -5   5  19      463.09      452.05     22.35 o 
  -4   5  19      266.37      254.02     19.66 o 
  -3   5  19      350.87      352.72     20.07 o 
  -2   5  19       74.47       77.66     12.03 o 
  -1   5  19      458.71      475.53     10.52 o 
   0   5  19      202.72      224.44     11.70 o 
   1   5  19     1247.31     1197.51     17.65 o 
   2   5  19       67.44       69.33      6.90 o 
   3   5  19      802.48      768.32     15.52 o 
   4   5  19      137.56      147.34      9.66 o 
   5   5  19      121.92      146.63     15.00 o 
  -6   6  19       37.77       36.91     22.46 o 
  -5   6  19      137.00       95.47     14.93 o 
  -4   6  19      194.42      209.49     16.15 o 
  -3   6  19      809.20      788.06     23.89 o 
  -2   6  19      130.97      165.99     10.65 o 
  -1   6  19      145.68      162.62      7.18 o 
   0   6  19      312.50      323.39     11.21 o 
   1   6  19      504.15      481.50     13.61 o 
   2   6  19     1110.77     1102.36     19.59 o 
   3   6  19       78.56       82.04      7.85 o 
   4   6  19      441.22      468.05     15.89 o 
   5   6  19      316.17      318.14     20.54 o 
  -5   7  19      181.09      179.37     21.92 o 
  -4   7  19      414.99      389.99     20.59 o 
  -3   7  19      323.20      344.03     18.65 o 
  -2   7  19      311.92      291.16     13.86 o 
  -1   7  19      699.03      722.29     15.76 o 
   0   7  19      615.82      616.36     24.29 o 
   1   7  19        2.94        0.90      4.85 o 
   2   7  19      629.24      636.08     15.87 o 
   3   7  19      988.57     1010.17     19.68 o 
   4   7  19       39.07       41.63      9.24 o 
  -4   8  19      104.99       72.58     25.79 o 
  -3   8  19      367.30      350.66     24.84 o 
  -2   8  19      583.06      627.12     20.85 o 
  -1   8  19      449.81      452.32     13.98 o 
   0   8  19       50.94       50.25      8.32 o 
   1   8  19      238.16      237.45     10.77 o 
   2   8  19      608.07      636.08     16.68 o 
   3   8  19        3.47       16.27      8.00 o 
   4   8  19       15.61       31.21     10.28 o 
  -2   9  19       22.04       35.66     11.28 o 
  -1   9  19      897.01      921.16     20.14 o 
   0   9  19      265.69      270.16     12.99 o 
   1   9  19        2.04       10.86      7.74 o 
   2   9  19      790.42      797.75     19.47 o 
   3   9  19      641.96      674.35     17.52 o 
  -2  10  19      629.25      666.75     27.45 o 
  -1  10  19       68.87       76.60     11.45 o 
   0  10  19      100.77      110.36     11.00 o 
   1  10  19       10.35       19.67      9.18 o 
  -7   0  20      694.58      752.48     47.61 o 
  -6   0  20      953.54      925.77     47.68 o 
  -5   0  20      113.03      113.58     21.28 o 
  -4   0  20     2078.17     1795.23     60.35 o 
  -3   0  20     1153.59     1033.79     40.38 o 
  -2   0  20      135.39      142.03     16.31 o 
  -1   0  20     1809.84     1902.88     74.81 o 
   0   0  20     6682.77     6602.91     73.99 o 
   1   0  20     2779.45     2820.81     41.41 o 
   2   0  20       57.05       68.38      9.18 o 
   3   0  20     5180.49     4969.13     68.38 o 
   4   0  20     3018.88     2914.93     82.75 o 
   5   0  20       80.96      111.19     16.75 o 
   6   0  20       61.75       41.70     15.67 o 
  -7   1  20       23.01       23.36     15.04 o 
  -6   1  20      868.38      869.84     52.13 o 
  -4   1  20      452.60      468.30     29.58 o 
  -3   1  20     1557.57     1610.57     62.76 o 
  -2   1  20     4768.19     4675.34     83.35 o 
  -1   1  20     5535.93     5605.42     66.34 o 
   0   1  20      364.35      357.71      7.12 o 
   1   1  20     1356.44     1322.56     15.35 o 
   2   1  20     4652.13     4589.76     41.73 o 
   3   1  20      585.38      625.90     11.62 o 
   4   1  20      378.59      400.27     14.56 o 
   5   1  20     2613.42     2665.80     48.31 o 
   6   1  20      525.41      511.72     22.93 o 
  -7   2  20      568.83      607.77     31.22 o 
  -6   2  20      150.16       56.02     58.51 o 
  -5   2  20      915.90      886.58     33.22 o 
  -4   2  20     1027.37     1126.75     32.47 o 
  -3   2  20      496.55      478.21     31.91 o 
  -2   2  20       39.22       44.40      8.91 o 
  -1   2  20     1482.89     1460.51     22.88 o 
   0   2  20     8051.91     8065.31     74.01 o 
   1   2  20      117.12      120.54      5.98 o 
   2   2  20      869.91      835.94     13.31 o 
   3   2  20     1111.69     1206.72     16.93 o 
   4   2  20     1929.74     1961.35     32.16 o 
   5   2  20       81.18       53.95     11.57 o 
   6   2  20      598.48      528.34     28.04 o 
  -7   3  20       71.92       68.34     14.49 o 
  -6   3  20      143.15      150.73     18.32 o 
  -5   3  20      859.81      834.74     30.32 o 
  -4   3  20       38.74       42.02     12.52 o 
  -3   3  20      630.66      604.08     22.59 o 
  -2   3  20     3791.81     3738.36     98.35 o 
  -1   3  20     2500.09     2527.25     30.41 o 
   0   3  20      872.78      935.66     13.70 o 
   1   3  20     2438.35     2408.89     27.90 o 
   2   3  20     1544.96     1516.20     19.70 o 
   3   3  20     1307.76     1264.65     20.13 o 
   4   3  20      240.42      217.87      8.90 o 
   5   3  20      882.98      889.95     22.55 o 
   6   3  20      546.17      556.56     42.21 o 
  -6   4  20      461.60      455.38     22.33 o 
  -5   4  20       33.25       38.80     13.64 o 
  -4   4  20     1093.78     1109.67     37.70 o 
  -3   4  20     2885.55     2970.89     61.34 o 
  -2   4  20      453.36      395.10     22.39 o 
  -1   4  20      302.01      335.40      9.38 o 
   0   4  20     2589.26     2501.90     25.73 o 
   1   4  20     3527.96     3455.29     36.52 o 
   2   4  20       41.88       37.18      6.68 o 
   3   4  20      744.85      713.37     21.88 o 
   4   4  20     1937.74     1855.22     26.76 o 
   5   4  20      182.12      208.79     14.10 o 
   6   4  20      174.52      170.15     16.13 o 
  -6   5  20      175.55      165.24     20.12 o 
  -5   5  20      771.57      864.60     27.39 o 
  -4   5  20      203.12      243.77     19.75 o 
  -3   5  20      156.42      180.79     16.34 o 
  -2   5  20     1155.82     1180.05     32.71 o 
  -1   5  20      504.87      507.51     10.86 o 
   0   5  20      190.90      180.31      7.86 o 
   1   5  20       93.24       83.13      6.44 o 
   2   5  20     3474.39     3470.21     41.64 o 
   3   5  20      482.20      467.69     16.06 o 
   4   5  20       79.96       79.77      8.82 o 
   5   5  20      692.94      717.83     25.22 o 
  -6   6  20      152.24      117.20     22.27 o 
  -5   6  20      558.83      604.86     24.39 o 
  -4   6  20      342.40      305.95     18.05 o 
  -3   6  20      462.88      458.62     19.60 o 
  -2   6  20      104.53      134.54     12.21 o 
  -1   6  20      837.79      772.95     15.29 o 
   0   6  20     1689.32     1730.19     22.82 o 
   1   6  20     1210.96     1266.56     19.26 o 
   2   6  20      558.93      517.56     13.81 o 
   3   6  20       27.83       32.15      7.06 o 
   4   6  20      402.98      417.44     15.40 o 
   5   6  20      232.89      234.25     18.35 o 
  -5   7  20      174.05      214.43     26.05 o 
  -4   7  20        6.74        0.01     15.21 o 
  -3   7  20        1.56        0.51     10.00 o 
  -2   7  20       66.85       82.96     11.18 o 
  -1   7  20       99.33      121.11      8.81 o 
   0   7  20       21.46       20.99      7.01 o 
   1   7  20      582.25      594.26     14.99 o 
   2   7  20      148.51      152.31     10.54 o 
   3   7  20      115.98      113.79      9.46 o 
   4   7  20      174.30      203.06     12.87 o 
  -4   8  20      213.58      272.39     23.64 o 
  -3   8  20      172.96      183.71     16.12 o 
  -2   8  20       45.85      109.93     24.07 o 
  -1   8  20        2.41        1.04      9.32 o 
   0   8  20      431.05      417.08     14.07 o 
   1   8  20      364.68      361.32     12.72 o 
   2   8  20      215.72      202.42     12.95 o 
   3   8  20      161.78      180.83     11.08 o 
  -3   9  20      168.84      146.27     29.21 o 
  -2   9  20      106.24      162.24     28.93 o 
  -1   9  20       55.69       80.70     11.02 o 
   0   9  20       95.79      121.74     12.53 o 
   1   9  20       24.13       20.66      8.18 o 
   2   9  20      490.67      497.94     16.22 o 
  -1  10  20        5.46       10.34     10.26 o 
   0  10  20       22.64       34.16      9.73 o 
  -7   1  21        6.49       -6.10     14.41 o 
  -6   1  21      972.50      860.03     32.20 o 
  -5   1  21       17.65       18.98     12.17 o 
  -4   1  21      157.05      152.00     14.49 o 
  -3   1  21      163.02      140.99     12.98 o 
  -2   1  21       24.22       30.80      8.47 o 
  -1   1  21      134.89      155.88      7.84 o 
   0   1  21       11.67       11.27      3.04 o 
   1   1  21      144.59      153.98      6.27 o 
   2   1  21        2.36        9.58      3.85 o 
   3   1  21      142.82      159.24      7.05 o 
   4   1  21      190.97      184.04     11.33 o 
   5   1  21       25.35       33.45     11.23 o 
   6   1  21       52.57       32.87     12.73 o 
  -7   2  21        0.41        2.01     14.10 o 
  -6   2  21      200.96      223.80     28.46 o 
  -5   2  21      423.58      460.80     23.48 o 
  -4   2  21      106.99       79.59     12.75 o 
  -3   2  21        7.87       12.91      8.16 o 
  -2   2  21       98.31       85.94     15.77 o 
  -1   2  21       66.50       64.71      6.23 o 
   0   2  21     2749.17     2718.00     28.75 o 
   1   2  21        6.48        6.50      3.49 o 
   2   2  21      131.48      154.92      6.99 o 
   3   2  21       31.10       32.13      5.13 o 
   4   2  21        2.69        3.43      4.77 o 
   5   2  21       31.79       36.43     11.12 o 
   6   2  21      147.13      144.15     16.72 o 
  -6   3  21       35.60       22.37     17.10 o 
  -5   3  21       76.39       89.61     15.39 o 
  -4   3  21      439.29      415.60     22.14 o 
  -3   3  21     1447.33     1409.62     43.26 o 
  -2   3  21       31.33        4.51     11.71 o 
  -1   3  21       29.69       46.61      6.80 o 
   0   3  21     1113.72     1163.37     15.81 o 
   1   3  21      700.90      675.97     12.24 o 
   2   3  21       18.43       22.98      4.97 o 
   3   3  21      405.38      424.08     12.36 o 
   4   3  21      410.86      406.04     11.69 o 
   5   3  21      141.09      163.13     12.92 o 
   6   3  21      122.46      129.35     15.62 o 
  -6   4  21       27.23       38.73     14.98 o 
  -5   4  21      232.44      209.52     19.64 o 
  -4   4  21       10.47        5.64     10.99 o 
  -3   4  21       40.62       42.56     11.50 o 
  -2   4  21       35.96       60.14     10.74 o 
  -1   4  21      605.34      599.60     13.05 o 
   0   4  21      178.93      178.49      6.58 o 
   1   4  21       18.32       16.77      4.83 o 
   2   4  21     1870.57     1846.31     25.66 o 
   3   4  21       61.92       63.42      7.08 o 
   4   4  21        0.89       11.81      6.68 o 
   5   4  21       38.82        7.16     10.34 o 
  -6   5  21       66.94       73.22     14.21 o 
  -5   5  21       24.71       36.98     12.37 o 
  -4   5  21      225.61      239.18     19.91 o 
  -3   5  21     1243.10     1176.00     35.15 o 
  -2   5  21      142.95      109.59     13.78 o 
  -1   5  21      473.78      480.09     14.02 o 
   0   5  21      461.82      422.90     10.83 o 
   1   5  21      214.44      243.73      9.11 o 
   2   5  21      348.45      324.06     11.55 o 
   3   5  21      483.50      478.00     13.10 o 
   4   5  21      390.96      417.11     14.82 o 
   5   5  21       35.15       29.21     12.74 o 
  -5   6  21       80.52       51.20     13.89 o 
  -4   6  21      207.66      239.24     17.50 o 
  -3   6  21      222.91      201.17     15.50 o 
  -2   6  21      673.17      663.01     23.55 o 
  -1   6  21      488.00      504.55     16.34 o 
   0   6  21       77.48       72.43      7.18 o 
   1   6  21      256.80      237.58      9.60 o 
   2   6  21     1650.86     1662.74     25.44 o 
   3   6  21       45.87       48.88      7.78 o 
   4   6  21       86.11       98.28     10.30 o 
   5   6  21      232.50      223.04     26.12 o 
  -5   7  21       10.52        2.55     29.28 o 
  -4   7  21      224.00      239.54     18.27 o 
  -3   7  21      331.87      364.69     21.75 o 
  -2   7  21      175.79      196.26     17.62 o 
  -1   7  21       98.67      109.60     10.17 o 
   0   7  21      751.64      785.17     15.59 o 
   1   7  21      726.73      721.86     15.41 o 
   2   7  21        1.75       -3.47      7.11 o 
   3   7  21      359.88      369.83     13.65 o 
   4   7  21      634.58      694.39     28.75 o 
  -4   8  21      343.45      358.14     21.17 o 
  -3   8  21      238.28      213.92     17.05 o 
  -2   8  21      756.10      829.75     47.86 o 
  -1   8  21      283.66      319.37     18.61 o 
   0   8  21        9.87       19.35      7.23 o 
   1   8  21      596.37      558.89     14.52 o 
   2   8  21      319.12      339.13     13.88 o 
   3   8  21       70.28       65.90      9.37 o 
  -3   9  21      555.38      448.24     41.66 o 
  -2   9  21        3.14        7.89     22.32 o 
  -1   9  21       24.31       20.03     10.02 o 
   0   9  21      203.05      219.44     11.35 o 
   1   9  21      484.86      541.51     19.57 o 
   2   9  21       24.66        8.00      5.78 o 
  -7   0  22      265.51      316.59     36.06 o 
  -6   0  22     2063.67     1934.49     71.58 o 
  -5   0  22        2.14       12.96     16.53 o 
  -4   0  22      185.78      184.07     23.58 o 
  -3   0  22     1663.06     1625.36     55.22 o 
  -2   0  22     1604.25     1534.04     51.18 o 
  -1   0  22       26.96       36.05      7.65 o 
   0   0  22     1159.39     1209.20     20.05 o 
   1   0  22     4237.44     4243.78     51.26 o 
   2   0  22      232.96      298.81     20.29 o 
   3   0  22      166.38      101.23      8.67 o 
   4   0  22     1799.46     1863.64    101.07 o 
   5   0  22      191.68      197.40     20.35 o 
   6   0  22        7.45       10.99     16.09 o 
  -7   1  22       13.95       12.88     15.38 o 
  -6   1  22      101.54      122.02     17.44 o 
  -5   1  22      971.05      939.85     32.14 o 
  -4   1  22      775.69      526.11     31.43 o 
  -3   1  22       22.80       29.88      9.54 o 
  -2   1  22     1792.07     1750.55     66.31 o 
  -1   1  22     4247.73     4273.67     53.19 o 
   0   1  22      477.03      465.75      9.02 o 
   1   1  22      299.59      296.25      7.58 o 
   2   1  22     4068.08     3943.88     37.10 o 
   3   1  22     2156.70     2133.56     25.27 o 
   4   1  22       21.05       21.14      9.55 o 
   5   1  22     1012.36      986.66     46.79 o 
   6   1  22      916.37      919.22     25.36 o 
  -7   2  22      360.67      398.13     28.20 o 
  -6   2  22     2326.12     2280.36     56.87 o 
  -5   2  22        7.31       17.72     11.68 o 
  -4   2  22      568.51      549.90     28.72 o 
  -2   2  22     3230.51     3086.35     60.86 o 
  -1   2  22        6.66        5.55      5.08 o 
   0   2  22     7154.75     7029.34     65.72 o 
   1   2  22     6343.61     6346.87     55.63 o 
   2   2  22      783.33      796.07     16.59 o 
   3   2  22      353.39      323.58     11.07 o 
   4   2  22     2045.93     1981.43     27.15 o 
   5   2  22     1325.37     1254.41     33.79 o 
   6   2  22       11.30       35.94     13.50 o 
  -6   3  22       98.88       99.35     16.93 o 
  -5   3  22     1686.62     1800.30     46.95 o 
  -4   3  22     1696.47     1654.90     42.52 o 
  -3   3  22        0.33        4.00      9.62 o 
  -2   3  22      817.84      849.76     72.30 o 
  -1   3  22     4993.28     4927.79     70.62 o 
   0   3  22       24.01       28.84      4.40 o 
   1   3  22        5.70        5.24      4.38 o 
   2   3  22     1432.60     1445.02     19.61 o 
   3   3  22     2344.26     2233.76     30.07 o 
   4   3  22       52.66       50.44      6.91 o 
   5   3  22      729.01      742.85     21.41 o 
   6   3  22      950.24     1000.48     30.49 o 
  -6   4  22       16.73       25.85     14.24 o 
  -5   4  22       49.24       19.33     13.68 o 
  -4   4  22      206.30      201.28     22.06 o 
  -3   4  22     1511.33     1413.47     38.07 o 
  -2   4  22      229.00      284.73     38.30 o 
  -1   4  22       18.30       28.15      7.36 o 
   0   4  22     1133.38     1150.19     15.24 o 
   1   4  22     1149.53     1143.47     16.98 o 
   2   4  22      295.61      296.71     10.80 o 
   3   4  22      158.89      150.37      8.68 o 
   4   4  22     1222.55     1236.80     20.95 o 
   5   4  22      387.55      380.55     17.67 o 
  -6   5  22        3.04       -4.71     12.47 o 
  -5   5  22      246.85      266.18     19.39 o 
  -4   5  22      697.96      728.27     30.02 o 
  -3   5  22      206.08      174.01     24.18 o 
  -2   5  22     1146.57     1079.58     31.85 o 
  -1   5  22      955.50      985.60     27.84 o 
   0   5  22      597.14      623.64     13.20 o 
   1   5  22       38.89       31.03      5.86 o 
   2   5  22      148.88      153.58      9.09 o 
   3   5  22     1926.28     1912.15     27.52 o 
   4   5  22      128.47      119.06     12.84 o 
   5   5  22      130.07      150.37     18.00 o 
  -5   6  22       15.90       15.88     12.48 o 
  -4   6  22      349.58      387.63     20.75 o 
  -3   6  22      582.23      611.40     22.74 o 
  -2   6  22      469.14      544.49     19.96 o 
  -1   6  22      362.46      341.68     16.58 o 
   0   6  22      971.97      950.90     17.54 o 
   1   6  22      655.09      688.53     14.37 o 
   2   6  22        5.07        0.22      8.12 o 
   3   6  22      243.36      242.36     11.08 o 
   4   6  22      674.70      700.82     19.55 o 
  -5   7  22       55.61       72.55     17.84 o 
  -4   7  22      134.84      165.28     16.74 o 
  -3   7  22       19.35       30.11     12.59 o 
  -2   7  22      159.76      120.20     23.90 o 
  -1   7  22     1276.58     1365.00     30.74 o 
   0   7  22      980.39      962.53     17.47 o 
   1   7  22        2.87        4.61      6.49 o 
   2   7  22     1141.91     1108.55     22.56 o 
   3   7  22      651.35      645.46     16.57 o 
   4   7  22      208.01      221.86     13.41 o 
  -4   8  22      188.14      139.99     16.40 o 
  -3   8  22       11.56       50.95     24.86 o 
  -2   8  22      164.88      196.28     29.36 o 
  -1   8  22       20.20       28.18     11.00 o 
   0   8  22      163.59      195.00     18.12 o 
   1   8  22        7.86        8.49      7.28 o 
   2   8  22       57.22       63.39      9.52 o 
   3   8  22      244.08      225.93     12.09 o 
  -2   9  22      191.61      192.63     29.96 o 
  -1   9  22       49.23       40.40     12.20 o 
   0   9  22       20.53       20.60      9.03 o 
   1   9  22      199.49      196.96     11.16 o 
   2   9  22        5.59       -1.23      7.83 o 
  -7   1  23        3.20      -18.75     14.44 o 
  -6   1  23      441.72      441.19     26.75 o 
  -5   1  23        0.77      -11.09     10.41 o 
  -4   1  23       17.41        2.97      7.47 o 
  -3   1  23       11.48       12.28      9.06 o 
  -2   1  23        4.23        1.46      8.30 o 
  -1   1  23        8.34       23.17      6.01 o 
   0   1  23        7.92       11.76      4.48 o 
   1   1  23      110.11      113.99      5.43 o 
   2   1  23       15.21        6.47      4.17 o 
   3   1  23       61.52       50.28      9.49 o 
   4   1  23        1.45        5.05      5.82 o 
   5   1  23      526.64      556.44     22.45 o 
   6   1  23       17.75        3.60     11.05 o 
  -6   2  23       19.86       14.75     13.24 o 
  -5   2  23      191.40      176.69     17.76 o 
  -4   2  23      206.09      199.57     17.51 o 
  -3   2  23        8.76        3.28      9.62 o 
  -2   2  23      410.29      424.03     29.50 o 
  -1   2  23     1291.67     1330.39     22.53 o 
   0   2  23     1204.87     1217.88     18.47 o 
   1   2  23        4.20       12.35      4.00 o 
   2   2  23       38.73       46.42      5.44 o 
   3   2  23      399.69      342.66     13.44 o 
   4   2  23        0.24       -5.45      5.63 o 
   5   2  23       61.52       78.08     13.89 o 
   6   2  23       18.18       17.99     12.61 o 
  -6   3  23        6.28       -3.26     13.14 o 
  -5   3  23       11.36       10.79     12.54 o 
  -4   3  23      183.52      174.56     16.65 o 
  -3   3  23      391.22      389.00     21.15 o 
  -2   3  23        9.11       10.30      9.54 o 
  -1   3  23      235.35      236.27     10.42 o 
   0   3  23      471.09      469.74     11.54 o 
   1   3  23      134.26      131.91      7.51 o 
   2   3  23        3.39        0.05      5.02 o 
   3   3  23      105.37      107.24      7.14 o 
   4   3  23      442.24      453.54     12.91 o 
   5   3  23      121.54      119.13     14.93 o 
  -6   4  23       52.48       28.35     14.90 o 
  -5   4  23        9.54        8.58     13.83 o 
  -4   4  23      597.31      587.38     25.81 o 
  -3   4  23      257.60      229.63     18.06 o 
  -2   4  23      471.90      470.36     26.35 o 
  -1   4  23      567.28      607.79     25.52 o 
   0   4  23      364.65      392.31     11.02 o 
   1   4  23       13.36        9.83      5.12 o 
   2   4  23      394.51      394.29     11.85 o 
   3   4  23      383.02      408.76     12.44 o 
   4   4  23      127.68      138.60     12.95 o 
   5   4  23      156.24      155.77     13.60 o 
  -6   5  23      228.37      217.92     19.37 o 
  -5   5  23       16.71       -0.36     13.41 o 
  -4   5  23       60.11       57.92     15.20 o 
  -3   5  23      581.98      605.67     26.79 o 
  -2   5  23      671.70      648.34     45.16 o 
  -1   5  23      396.39      373.97     18.16 o 
   0   5  23      593.87      604.32     12.81 o 
   1   5  23     1779.00     1798.09     24.56 o 
   2   5  23       41.73       41.94      6.97 o 
   3   5  23      205.24      220.74     14.68 o 
   4   5  23      140.97      170.56     16.84 o 
   5   5  23       55.36       42.17     13.49 o 
  -5   6  23      281.95      273.12     20.39 o 
  -4   6  23      138.35      142.42     15.66 o 
  -3   6  23       15.47       22.48     11.13 o 
  -2   6  23       85.75       96.53     14.65 o 
  -1   6  23      740.59      699.30     26.05 o 
   0   6  23      628.27      633.27     15.32 o 
   1   6  23       13.99       18.86      6.42 o 
   2   6  23     1118.89     1119.04     20.54 o 
   3   6  23      317.15      327.38     12.62 o 
   4   6  23       38.26       41.52      9.62 o 
  -4   7  23       29.65       40.15     12.56 o 
  -3   7  23      520.96      537.95     22.43 o 
  -2   7  23      204.92      256.78     31.26 o 
  -1   7  23        2.55       -5.30      9.36 o 
   0   7  23      433.24      384.83     13.54 o 
   1   7  23      292.32      318.75     11.78 o 
   2   7  23      516.43      507.38     16.56 o 
   3   7  23       33.91       28.41      8.51 o 
   4   7  23      369.19      369.79     16.27 o 
  -4   8  23      558.41      518.25     24.98 o 
  -3   8  23       27.72       11.72     23.30 o 
  -2   8  23      100.78       68.64     25.09 o 
  -1   8  23      434.25      462.89     28.43 o 
   0   8  23       11.39        5.24      8.03 o 
   1   8  23      229.37      240.22     12.19 o 
   2   8  23      836.83      840.38     21.06 o 
   3   8  23      116.06      109.76     10.25 o 
  -2   9  23        7.91      -26.82     21.47 o 
  -1   9  23        2.82       15.52     12.26 o 
   0   9  23      275.20      245.75     13.33 o 
   1   9  23      818.46      823.52     18.14 o 
  -6   0  24      987.26      980.06     50.17 o 
  -5   0  24       40.54        0.27      4.07 o 
  -4   0  24      109.84      105.41     19.47 o 
  -3   0  24     2380.38     2244.55     70.85 o 
  -2   0  24     4283.01     4158.33    110.05 o 
  -1   0  24     3238.86     3240.44    124.65 o 
   0   0  24    10868.66    10616.63    169.95 o 
   1   0  24     4997.18     4887.63     58.62 o 
   2   0  24      913.17     1008.25     19.00 o 
   3   0  24       30.49       20.41      6.45 o 
   4   0  24     1370.57     1436.86     27.08 o 
   5   0  24     1022.92     1033.73     36.63 o 
   6   0  24      355.93      382.59     27.65 o 
  -6   1  24       76.54       47.26     13.08 o 
  -5   1  24      299.24      296.89     21.54 o 
  -4   1  24     1850.99     1812.64     67.99 o 
  -3   1  24     2088.35     1919.21     44.97 o 
  -2   1  24        9.25       13.93      8.75 o 
  -1   1  24     1709.20     1740.78     27.10 o 
   0   1  24     2046.05     2026.44     29.86 o 
   1   1  24      324.16      316.47      8.09 o 
   2   1  24      332.02      346.91      8.81 o 
   3   1  24     3111.39     3041.61     37.70 o 
   4   1  24     1598.69     1571.42     21.35 o 
   5   1  24        2.55       10.95     11.36 o 
  -6   2  24      488.99      532.91     34.68 o 
  -5   2  24      710.98      707.79     39.32 o 
  -4   2  24       25.21       31.12     12.47 o 
  -3   2  24      749.29      762.00     26.37 o 
  -2   2  24     1830.27     1837.90     42.33 o 
  -1   2  24      648.03      644.93     18.12 o 
   0   2  24      114.44      108.39      7.80 o 
   1   2  24     2234.25     2206.24     23.45 o 
   2   2  24     3018.22     2922.05     32.29 o 
   3   2  24      165.28      142.78      8.14 o 
   4   2  24      981.72      974.33     23.32 o 
   5   2  24      365.47      364.30     20.36 o 
  -6   3  24      431.18      439.01     42.03 o 
  -5   3  24      219.22      226.99     19.91 o 
  -4   3  24     1354.35     1402.35     39.28 o 
  -3   3  24     1265.09     1199.27     48.50 o 
  -2   3  24      228.29      192.01     15.80 o 
  -1   3  24     3473.01     3483.68     54.14 o 
   0   3  24     1140.15     1150.42     20.89 o 
   1   3  24      921.65      933.31     16.61 o 
   2   3  24      704.81      675.99     14.59 o 
   3   3  24     2163.65     2152.82     26.73 o 
   4   3  24      829.02      813.93     17.07 o 
   5   3  24        8.23        9.85     12.83 o 
  -6   4  24     1775.68     1840.33     51.87 o 
  -5   4  24       85.09       68.69     15.71 o 
  -4   4  24        1.91      -11.06     11.65 o 
  -3   4  24      459.72      462.62     22.73 o 
  -2   4  24     1687.75     1743.21     57.58 o 
  -1   4  24      531.46      557.27     23.97 o 
   0   4  24      144.74      159.48     11.58 o 
   1   4  24     1592.53     1566.76     21.19 o 
   2   4  24      833.59      851.57     25.59 o 
   3   4  24       83.03       71.29      7.67 o 
   4   4  24      446.51      454.62     22.09 o 
   5   4  24     1890.29     1902.24     35.09 o 
  -5   5  24      312.17      328.64     73.97 o 
  -4   5  24      403.59      480.95     40.52 o 
  -3   5  24       76.96       97.91     15.28 o 
  -2   5  24        5.82       20.57     14.14 o 
  -1   5  24     3070.56     2984.42     55.01 o 
   0   5  24      965.85      983.26     18.53 o 
   1   5  24       35.51       42.09      6.38 o 
   2   5  24       64.17       54.33      7.66 o 
   3   5  24     1185.41     1175.97     27.68 o 
   4   5  24      503.30      516.74     19.70 o 
   5   5  24      111.69      114.74     15.85 o 
  -5   6  24      301.00      318.28     21.54 o 
  -4   6  24      298.25      305.66     19.78 o 
  -3   6  24      257.65      266.82     21.06 o 
  -2   6  24      532.29      554.52     51.38 o 
  -1   6  24      461.88      446.82     33.75 o 
   0   6  24        6.10        3.01      6.65 o 
   1   6  24     1071.28     1040.92     18.03 o 
   2   6  24      519.49      520.47     14.63 o 
   3   6  24       43.40       21.37      7.73 o 
   4   6  24        4.84        3.59      8.77 o 
  -4   7  24      154.85      168.31     17.17 o 
  -3   7  24       87.24      102.80     14.18 o 
  -2   7  24        0.74      -32.61     16.30 o 
  -1   7  24       82.45       77.01     15.13 o 
   0   7  24      113.91      127.07     15.20 o 
   1   7  24      925.21      933.78     24.91 o 
   2   7  24        1.95       -6.63      7.50 o 
   3   7  24      323.23      336.99     13.67 o 
  -3   8  24        4.79       11.63     23.75 o 
  -2   8  24      448.03      419.29     38.52 o 
  -1   8  24      213.36      216.25     15.81 o 
   0   8  24       32.18       30.86      8.90 o 
   1   8  24      587.87      587.57     16.69 o 
   2   8  24       33.61       54.08      9.20 o 
  -2   9  24       67.82       73.49     25.07 o 
  -1   9  24      279.49      290.29     22.89 o 
   0   9  24      172.62      177.44     13.83 o 
   1   9  24        8.07       10.45      9.38 o 
  -6   1  25      112.72       86.22     23.52 o 
  -5   1  25       32.32       18.16     13.21 o 
  -4   1  25       20.70       27.70     15.68 o 
  -3   1  25       11.33       18.77      9.79 o 
  -2   1  25        6.78       -2.82      9.13 o 
  -1   1  25      131.30      153.45      8.96 o 
   0   1  25      121.56      152.39      8.67 o 
   1   1  25        2.24        4.88      4.04 o 
   2   1  25      479.65      418.49     10.59 o 
   3   1  25        1.42        4.79      5.37 o 
   4   1  25       17.34       25.72      5.29 o 
   5   1  25        3.78       16.55     18.25 o 
  -6   2  25      153.05      179.24     29.29 o 
  -5   2  25        2.18        0.09     12.03 o 
  -4   2  25       63.79       65.01     13.76 o 
  -3   2  25      151.23      115.90     13.94 o 
  -2   2  25        9.18       -8.75      8.22 o 
  -1   2  25       64.83       66.84      7.52 o 
   0   2  25        3.09        7.46      5.99 o 
   1   2  25      100.15      113.83      5.87 o 
   2   2  25      247.89      246.23     11.95 o 
   3   2  25       27.59       37.64      5.98 o 
   4   2  25       33.76       39.95      5.41 o 
   5   2  25       74.77       87.59     15.74 o 
  -6   3  25       88.84       97.38     17.76 o 
  -5   3  25      302.46      310.02     42.20 o 
  -4   3  25       40.87       29.95     12.63 o 
  -2   3  25      210.32      213.92     15.96 o 
  -1   3  25      134.57      157.73     11.21 o 
   0   3  25      132.71      154.95      9.33 o 
   1   3  25      661.70      659.21     14.04 o 
   2   3  25      768.24      767.05     15.61 o 
   3   3  25       82.47       88.03      7.28 o 
   4   3  25       69.15       86.23      6.12 o 
   5   3  25       35.98       26.38     13.12 o 
  -6   4  25       22.95       10.34     15.26 o 
  -5   4  25       51.92       51.14     15.82 o 
  -4   4  25      326.04      288.38     23.01 o 
  -3   4  25      138.19      131.13     15.27 o 
  -2   4  25        1.67        6.75      7.96 o 
  -1   4  25      587.14      578.66     18.08 o 
   0   4  25      723.70      749.60     21.11 o 
   1   4  25       35.09       43.46      6.16 o 
   2   4  25       67.86       57.13      7.40 o 
   3   4  25      187.49      206.40     10.23 o 
   4   4  25        6.60       11.65      8.07 o 
   5   4  25        0.02      -11.82     11.49 o 
  -5   5  25      276.59      294.41     24.66 o 
  -4   5  25      171.59      191.07     19.78 o 
  -3   5  25      100.17      134.74     16.21 o 
  -2   5  25      117.53      140.51     15.46 o 
  -1   5  25      565.57      558.92     24.70 o 
   0   5  25      225.23      231.54     16.16 o 
   1   5  25      923.57      925.18     16.50 o 
   2   5  25      387.88      420.22     16.03 o 
   3   5  25      179.58      192.41     11.57 o 
   4   5  25      167.64      176.43     11.99 o 
  -5   6  25       64.20       29.72     14.36 o 
  -4   6  25      270.96      282.39     19.58 o 
  -3   6  25      222.23      259.85     21.34 o 
  -2   6  25       17.69       30.33     14.15 o 
  -1   6  25      314.31      318.17     21.17 o 
   0   6  25      275.74      263.55     13.37 o 
   1   6  25      608.33      615.22     19.30 o 
   2   6  25      332.22      301.00     12.56 o 
   3   6  25       23.58       21.79      7.90 o 
   4   6  25      209.42      228.73     17.58 o 
  -4   7  25       18.05       34.81     13.68 o 
  -3   7  25      379.82      381.03     20.61 o 
  -2   7  25      357.98      349.70     36.12 o 
  -1   7  25      170.24      194.94     19.06 o 
   0   7  25        5.55       -5.22      5.85 o 
   1   7  25     1103.69     1111.57     21.82 o 
   2   7  25       88.60       92.77      9.51 o 
   3   7  25        5.24        4.03      8.24 o 
  -3   8  25      289.06      329.64     38.60 o 
  -2   8  25       79.88       81.03     27.19 o 
  -1   8  25      161.02      123.24     26.88 o 
   0   8  25      503.29      500.95     18.15 o 
   1   8  25      129.01      123.59     10.78 o 
   2   8  25      282.43      280.77     14.25 o 
  -1   9  25      108.90       63.41     26.50 o 
   0   9  25       78.60       91.66     12.56 o 
  -6   0  26      282.85      306.33     34.86 o 
  -5   0  26     1053.43     1000.91     48.73 o 
  -4   0  26      917.97      876.45     43.63 o 
  -3   0  26      257.63      207.58     24.12 o 
  -2   0  26     1606.68     1574.17     55.55 o 
  -1   0  26     6365.86     6359.15    127.81 o 
   0   0  26     2128.93     2249.60     86.23 o 
   1   0  26      494.97      482.82     23.42 o 
   2   0  26     1887.60     1973.42     36.60 o 
   3   0  26     1411.81     1408.19     37.16 o 
   4   0  26      139.41      151.96     10.62 o 
   5   0  26      822.02      751.95     31.98 o 
  -6   1  26      370.51      395.38     26.84 o 
  -5   1  26       13.81       16.52     20.15 o 
  -4   1  26      837.10      869.98     31.11 o 
  -3   1  26     1979.01     1904.51     45.75 o 
  -2   1  26      526.06      515.23     21.51 o 
  -1   1  26     4782.37     4688.70     59.15 o 
   0   1  26     1307.18     1294.50     36.54 o 
   1   1  26     2750.90     2757.49     28.07 o 
   2   1  26       37.59       29.72      5.53 o 
   3   1  26     1535.98     1447.59     24.71 o 
   4   1  26     1665.19     1611.06     22.87 o 
   5   1  26      898.43      967.49     25.65 o 
  -6   2  26      576.00      574.65     29.59 o 
  -5   2  26      388.40      419.94     23.85 o 
  -4   2  26      516.28      367.99     80.86 o 
  -3   2  26      539.54      489.79     22.24 o 
  -2   2  26     1717.75     1702.18     57.82 o 
  -1   2  26     1427.27     1420.85     28.85 o 
   0   2  26       68.58       77.54      7.67 o 
   1   2  26      791.77      794.38     17.31 o 
   2   2  26      917.37      976.45     16.04 o 
   3   2  26      703.92      719.43     16.05 o 
   4   2  26       90.40      104.77      7.06 o 
   5   2  26      584.82      655.45     25.24 o 
  -6   3  26      108.79      113.82     23.17 o 
  -5   3  26        8.66       19.69     16.00 o 
  -4   3  26      201.22      193.44     18.88 o 
  -3   3  26     1604.47     1559.01     57.85 o 
  -2   3  26      381.69      442.29     24.70 o 
  -1   3  26       53.90       64.29      9.15 o 
   0   3  26     1497.10     1491.54     25.49 o 
   1   3  26     1549.51     1534.61     26.05 o 
   2   3  26      101.03       96.52      7.94 o 
   3   3  26     1417.12     1424.79     28.65 o 
   4   3  26     1562.66     1626.49     24.27 o 
   5   3  26        8.83       -3.92     12.39 o 
  -5   4  26      541.71      646.37     34.36 o 
  -4   4  26      264.81      252.34     34.17 o 
  -3   4  26       98.83       80.81     14.56 o 
  -2   4  26     1083.27     1096.19     33.60 o 
  -1   4  26     1577.80     1604.47     38.10 o 
   0   4  26      313.04      338.76     24.46 o 
   1   4  26      689.04      684.56     17.48 o 
   2   4  26     2568.61     2593.20     34.01 o 
   3   4  26     1016.86      994.02     23.07 o 
   4   4  26       18.41       16.62      8.76 o 
  -5   5  26      107.33      106.20     32.88 o 
  -4   5  26      620.82      613.05     38.98 o 
  -3   5  26      749.86      787.90     29.93 o 
  -2   5  26      773.74      770.20     28.15 o 
  -1   5  26       33.49       40.78     13.84 o 
   0   5  26      973.10     1001.32     25.55 o 
   1   5  26      829.42      845.96     28.57 o 
   2   5  26      205.96      195.16     10.39 o 
   3   5  26      190.94      177.26     12.68 o 
   4   5  26      848.93      840.47     20.76 o 
  -4   6  26       35.18       55.28     14.05 o 
  -3   6  26        0.50       28.51     14.31 o 
  -2   6  26      221.98      287.48     33.12 o 
   0   6  26        6.72       12.23      8.18 o 
   1   6  26      231.37      236.99     16.19 o 
   2   6  26     1150.81     1143.32     21.59 o 
   3   6  26      220.00      218.41     11.62 o 
   4   6  26       50.32       53.63     10.56 o 
  -4   7  26       50.27       46.40     14.56 o 
  -3   7  26      860.48      895.48     50.81 o 
  -2   7  26       17.71       13.79     20.57 o 
  -1   7  26       76.67       78.80     25.31 o 
   0   7  26      208.56      224.31     13.62 o 
   1   7  26        9.56       15.38      8.31 o 
   2   7  26      248.16      235.34     12.18 o 
   3   7  26        7.70        9.52      8.43 o 
  -3   8  26       19.88       37.89     25.23 o 
  -2   8  26       31.87       32.28     22.93 o 
  -1   8  26      383.97      383.24     38.77 o 
   0   8  26       58.64       62.20     11.14 o 
   1   8  26      109.82      126.43     11.16 o 
   2   8  26      218.89      234.63     15.83 o 
  -6   1  27        2.89        5.48     14.47 o 
  -5   1  27        1.88        3.07     11.09 o 
  -4   1  27        3.32       -2.40     20.83 o 
  -3   1  27      131.04      109.84     14.33 o 
  -2   1  27      216.34      188.37     17.56 o 
  -1   1  27     1346.71     1382.65     28.76 o 
   0   1  27        3.62       12.58      6.37 o 
   1   1  27      142.64      190.19     10.05 o 
   2   1  27       15.30       15.94      8.24 o 
   3   1  27       78.53       84.11      7.98 o 
   4   1  27      100.95      109.08      7.62 o 
   5   1  27        1.10       -2.98     10.79 o 
  -6   2  27        1.71      -15.70     16.96 o 
  -5   2  27        0.23        2.44     12.62 o 
  -4   2  27      314.63      287.87     30.07 o 
  -3   2  27      326.46      306.69     20.50 o 
  -2   2  27      225.97      220.89     16.89 o 
  -1   2  27      423.12      468.31     16.90 o 
   0   2  27      414.77      424.48     13.72 o 
   1   2  27      500.24      514.79     17.30 o 
   2   2  27        9.85        6.79      5.60 o 
   3   2  27       34.32       26.14      5.27 o 
   4   2  27      228.43      227.38      9.64 o 
   5   2  27       47.66       77.63     15.69 o 
  -6   3  27      215.27      208.71     21.46 o 
  -5   3  27       29.51       51.87     20.82 o 
  -4   3  27        2.80        0.51     28.30 o 
  -3   3  27       12.50       22.74     11.99 o 
  -2   3  27      109.40      122.69     14.37 o 
  -1   3  27      189.18      192.61     12.61 o 
   0   3  27       58.90       68.35      9.90 o 
   1   3  27      618.02      616.63     20.68 o 
   2   3  27      372.70      372.31     12.16 o 
   3   3  27       21.11       16.30      6.05 o 
   4   3  27       93.12       93.90      7.02 o 
   5   3  27      105.73      112.12     14.69 o 
  -5   4  27        8.84       20.67     15.60 o 
  -4   4  27      433.28      383.66     35.05 o 
  -3   4  27      110.08      116.41     28.81 o 
  -2   4  27      677.18      603.97     25.61 o 
  -1   4  27        6.52       16.85      8.37 o 
   0   4  27      346.42      332.80     16.04 o 
   1   4  27      161.49      193.83     13.49 o 
   2   4  27       18.50       26.57      7.07 o 
   3   4  27       45.84       40.48      7.59 o 
   4   4  27      295.65      316.43     10.84 o 
  -5   5  27       15.07       40.29     16.23 o 
  -4   5  27      264.03      240.70     21.76 o 
  -3   5  27       33.54       25.95     18.65 o 
  -2   5  27      462.20      447.46     23.22 o 
  -1   5  27      320.75      360.55     33.66 o 
   0   5  27      133.85      148.32     13.06 o 
   1   5  27      179.16      182.28     15.12 o 
   2   5  27      368.10      367.36     13.24 o 
   3   5  27      225.13      223.35     11.35 o 
   4   5  27       16.72       23.69      9.48 o 
  -4   6  27      309.11      305.16     20.47 o 
  -3   6  27      420.98      379.39     25.06 o 
  -2   6  27       15.01        0.70     18.81 o 
   0   6  27      172.60      143.42     13.18 o 
   1   6  27      311.46      314.28     14.62 o 
   2   6  27        1.70        9.18      7.77 o 
   3   6  27      237.03      233.82     14.23 o 
  -3   7  27      103.68      113.08     27.55 o 
  -2   7  27       20.80       23.75     23.19 o 
  -1   7  27      819.88      753.04     47.24 o 
   0   7  27      306.58      333.93     19.58 o 
   1   7  27      480.25      466.92     17.98 o 
   2   7  27       89.89      127.08     11.79 o 
  -2   8  27      467.44      590.04     46.19 o 
  -1   8  27        3.77       16.32     23.12 o 
   0   8  27      723.09      721.21     22.18 o 
   1   8  27      723.09      745.03     21.61 o 
  -6   0  28        0.52      -10.43     15.90 o 
  -5   0  28      766.42      753.50     44.78 o 
  -4   0  28     1243.27     1265.47     54.45 o 
  -3   0  28       10.60       25.90     15.67 o 
  -2   0  28      906.43      870.10     41.09 o 
  -1   0  28      561.48      588.77     32.10 o 
   0   0  28     1799.84     1767.91     98.64 o 
   1   0  28       23.24       16.14     13.87 o 
   2   0  28     1603.97     1586.10     29.03 o 
   3   0  28     2304.05     2263.25     39.72 o 
   4   0  28      226.66      221.40     12.82 o 
   5   0  28       12.90       30.76     16.24 o 
  -6   1  28      366.14      377.89     26.55 o 
  -5   1  28      408.92      434.68     37.03 o 
  -4   1  28       50.59       55.48     22.46 o 
  -3   1  28     1899.48     1801.83     45.37 o 
  -2   1  28     1621.82     1622.10     42.40 o 
  -1   1  28        2.66       16.10     10.06 o 
   0   1  28      487.36      518.27     15.18 o 
   1   1  28     1506.75     1572.74     26.46 o 
   2   1  28     1737.92     1658.59     22.58 o 
   3   1  28       43.24       35.61     10.90 o 
   4   1  28      776.41      811.69     15.09 o 
   5   1  28      246.22      237.87     16.49 o 
  -6   2  28      377.33      374.95     52.86 o 
  -5   2  28      493.14      550.05     27.67 o 
  -4   2  28     1447.48     1360.02     39.94 o 
  -3   2  28      519.41      495.43     23.80 o 
  -2   2  28      321.76      297.94     33.89 o 
  -1   2  28     4691.71     4565.62     85.32 o 
   0   2  28     1683.09     1752.24     38.06 o 
   1   2  28      111.77      110.94     10.53 o 
   2   2  28     1440.75     1443.79     20.62 o 
   3   2  28     2360.00     2418.60     32.72 o 
   4   2  28      390.84      357.34     16.39 o 
   5   2  28      234.03      263.76     18.81 o 
  -5   3  28      129.89      155.69     20.07 o 
  -4   3  28      178.48      136.91     25.61 o 
  -3   3  28      845.64      881.17     40.00 o 
  -2   3  28     1665.12     1680.32     43.01 o 
  -1   3  28        2.13       22.47     16.51 o 
   0   3  28      867.17      878.85     32.63 o 
   1   3  28     2394.42     2304.26     40.93 o 
   2   3  28      946.52      978.21     18.45 o 
   3   3  28       10.36       16.11      5.65 o 
   4   3  28     1177.63     1202.49     18.52 o 
  -5   4  28      274.52      287.50     25.06 o 
  -4   4  28      450.93      458.91     26.91 o 
  -3   4  28      123.48      119.60     16.22 o 
  -2   4  28       33.12       52.99     13.47 o 
  -1   4  28      290.60      265.01     18.40 o 
   0   4  28     1107.41     1114.40     27.19 o 
   1   4  28      105.80      104.25     11.80 o 
   2   4  28      855.78      913.15     18.40 o 
   3   4  28      315.93      292.10     12.06 o 
   4   4  28       43.80       59.80      7.38 o 
  -5   5  28       52.33       39.65     16.70 o 
  -4   5  28       34.61       22.84     14.73 o 
  -3   5  28      602.33      595.25     48.23 o 
  -1   5  28       14.47       17.83     19.22 o 
   0   5  28        8.04      -10.80      9.29 o 
   1   5  28     1229.01     1258.31     29.34 o 
   2   5  28      533.76      496.28     16.60 o 
   3   5  28      132.75      152.58     10.35 o 
   4   5  28      249.74      263.12     14.09 o 
  -4   6  28       96.36      110.60     22.50 o 
  -3   6  28      172.65      220.42     22.90 o 
  -2   6  28      189.94      188.04     29.68 o 
  -1   6  28      877.34      906.70     49.29 o 
   0   6  28      365.11      398.12     19.06 o 
   1   6  28       54.50       44.62      9.94 o 
   2   6  28      106.04      110.06     11.19 o 
   3   6  28      567.41      558.32     16.15 o 
  -3   7  28      361.34      433.94     42.04 o 
  -2   7  28     1359.43     1372.42     64.04 o 
  -1   7  28       32.09       19.48     22.67 o 
   0   7  28       80.06       57.55     12.25 o 
   1   7  28      179.95      186.35     13.37 o 
   2   7  28       78.73       96.39     11.41 o 
  -1   8  28       40.12       62.83     26.39 o 
   0   8  28      446.08      465.90     26.36 o 
  -6   1  29        0.32      -13.43     13.31 o 
  -5   1  29        6.91       35.48     14.82 o 
  -4   1  29      354.45      322.21     22.31 o 
  -3   1  29       25.10       20.28     11.37 o 
  -2   1  29       26.78       33.47     11.21 o 
  -1   1  29     1599.22     1570.33     39.37 o 
   0   1  29      171.18      147.42      9.98 o 
   1   1  29       13.26       17.67      7.07 o 
   2   1  29        0.50       15.15      8.23 o 
   3   1  29        1.32        4.12      6.05 o 
   4   1  29       39.54       48.53      6.90 o 
  -5   2  29        0.90       32.65     15.18 o 
  -4   2  29       34.96       36.45     19.54 o 
  -3   2  29        8.16       16.96     11.81 o 
  -2   2  29       92.88       94.03     14.30 o 
  -1   2  29      129.89      116.51     14.31 o 
   0   2  29      225.23      234.03     11.53 o 
   1   2  29      121.61      125.33     13.33 o 
   2   2  29       17.71       26.63      9.11 o 
   3   2  29       21.26       17.20      5.54 o 
   4   2  29      266.17      273.64     10.78 o 
  -5   3  29       41.53       50.69     16.38 o 
  -4   3  29       54.54       50.38     14.77 o 
  -3   3  29       21.83       15.14     12.44 o 
  -2   3  29       22.34       29.19     11.98 o 
  -1   3  29      608.74      598.17     26.01 o 
   0   3  29      206.96      213.65     15.43 o 
   1   3  29      276.76      274.16     15.11 o 
   2   3  29        4.85        5.36      9.81 o 
   3   3  29      172.90      177.36     14.46 o 
   4   3  29       70.05       90.65      8.01 o 
  -5   4  29       82.00       70.57     17.70 o 
  -4   4  29       58.23       33.67     17.31 o 
  -3   4  29      148.45      145.64     24.66 o 
  -2   4  29      377.83      361.19     36.70 o 
  -1   4  29       37.14       27.88     17.30 o 
   0   4  29       40.52       46.48     10.26 o 
   1   4  29      799.57      826.81     23.76 o 
   2   4  29       72.10       75.19     11.11 o 
   3   4  29       16.71        8.52      7.23 o 
   4   4  29      193.34      206.14      9.66 o 
  -4   5  29      226.46      224.92     22.82 o 
  -3   5  29        5.88        8.93     13.88 o 
  -2   5  29       24.45       12.45     12.70 o 
  -1   5  29      301.53      240.79     30.40 o 
   0   5  29      458.35      426.04     20.03 o 
   1   5  29        7.02       -1.53     11.20 o 
   2   5  29       53.48       58.99     11.35 o 
   3   5  29      614.73      654.16     16.82 o 
  -4   6  29        0.75      -10.38     14.87 o 
  -3   6  29      399.79      419.92     26.58 o 
  -2   6  29      730.81      659.69     43.44 o 
  -1   6  29       54.22       57.85     23.66 o 
   0   6  29      383.67      399.03     19.36 o 
   1   6  29      316.92      329.63     18.30 o 
   2   6  29      225.56      214.83     15.43 o 
   3   6  29        1.07       -0.37      8.23 o 
  -3   7  29       14.93       43.29     26.03 o 
  -2   7  29        6.25       -4.91     20.12 o 
  -1   7  29      312.29      309.80     35.93 o 
   0   7  29      552.52      563.16     23.04 o 
   1   7  29       62.60       50.57     11.10 o 
   2   7  29       71.84       71.58     13.06 o 
  -5   0  30        2.90        2.16     18.68 o 
  -4   0  30     2023.05     1931.92     71.41 o 
  -3   0  30      649.83      597.59     35.99 o 
  -2   0  30       28.61        4.31     14.96 o 
  -1   0  30      441.50      369.13     29.18 o 
   0   0  30     1070.71     1121.78     31.60 o 
   1   0  30      452.18      475.07     30.70 o 
   2   0  30      497.07      498.36     29.69 o 
   3   0  30     1548.13     1625.44     32.65 o 
   4   0  30     1230.40     1328.88     28.56 o 
  -5   1  30      426.07      438.56     27.59 o 
  -4   1  30       34.74       29.14     13.43 o 
  -3   1  30      676.40      698.17     37.26 o 
  -2   1  30     4713.34     4470.02     86.10 o 
  -1   1  30      162.99      140.16     14.50 o 
   0   1  30       35.04       45.57      8.10 o 
   1   1  30     1485.32     1479.13     26.22 o 
   2   1  30     2861.44     2867.66     47.16 o 
   3   1  30      281.65      285.27     10.83 o 
   4   1  30      151.89      162.27      8.85 o 
  -5   2  30        8.67        4.55     21.57 o 
  -4   2  30      741.48      727.46     76.51 o 
  -3   2  30      599.31      593.60     34.12 o 
  -2   2  30      173.15      152.81     16.08 o 
  -1   2  30       89.47      115.05     14.31 o 
   0   2  30     2322.86     2371.53     43.59 o 
   1   2  30      753.83      751.21     21.44 o 
   2   2  30       32.73       53.50     10.98 o 
   3   2  30     1148.42     1136.42     20.99 o 
   4   2  30      225.63      195.49     13.40 o 
  -5   3  30      433.73      452.56     28.88 o 
  -4   3  30      265.38      323.62     33.26 o 
  -3   3  30       89.66      110.68     16.51 o 
  -2   3  30     1394.25     1406.34     39.90 o 
  -1   3  30     1046.60     1055.40     32.41 o 
   0   3  30       79.58       63.67     10.48 o 
   1   3  30      740.95      793.49     28.33 o 
   2   3  30     1267.82     1238.65     28.20 o 
   3   3  30      148.79      131.65     11.16 o 
   4   3  30      107.59      113.34      8.56 o 
  -5   4  30       79.79       57.08     17.51 o 
  -4   4  30      585.30      672.55     30.94 o 
  -3   4  30      548.31      604.82     37.20 o 
  -2   4  30        3.75       26.91     12.80 o 
  -1   4  30     1733.45     1732.99     65.30 o 
   0   4  30     1560.63     1513.01     32.70 o 
   1   4  30      310.51      329.82     17.29 o 
   2   4  30       74.81       79.91     11.32 o 
   3   4  30      968.40      945.51     29.42 o 
  -4   5  30      298.09      315.88     25.45 o 
  -3   5  30      323.46      387.50     25.63 o 
  -2   5  30      277.27      332.18     34.33 o 
  -1   5  30      168.53      163.76     27.06 o 
   0   5  30       18.63       24.39     10.77 o 
   1   5  30      296.60      279.89     18.74 o 
   2   5  30      287.92      283.65     16.53 o 
   3   5  30      381.65      412.66     19.77 o 
  -3   6  30      366.15      351.60     38.13 o 
  -2   6  30       61.20       82.06     24.07 o 
  -1   6  30       11.96       36.14     22.36 o 
   0   6  30      866.86      961.05     27.54 o 
   1   6  30      923.41      910.20     26.52 o 
   2   6  30        6.23        5.54     11.01 o 
  -2   7  30       38.25       40.48     25.07 o 
   0   7  30        8.99       17.15     17.83 o 
   1   7  30       52.92       64.72     15.59 o 
  -5   1  31        2.66       16.35     13.90 o 
  -4   1  31      296.45      264.13     22.71 o 
  -3   1  31        2.29       20.34     13.25 o 
  -2   1  31      524.66      527.75     24.39 o 
  -1   1  31      111.65      108.19     14.62 o 
   0   1  31       91.11       97.65     11.02 o 
   1   1  31        0.36       16.63      9.16 o 
   2   1  31       19.19       16.35      8.96 o 
   3   1  31        7.58       -5.65      9.40 o 
   4   1  31      100.63      114.34      8.41 o 
  -5   2  31      200.30      141.09     51.15 o 
  -4   2  31        1.79       -0.33     12.93 o 
  -3   2  31       63.86       65.61     15.30 o 
  -2   2  31      407.41      335.10     32.38 o 
  -1   2  31       29.67       40.33     12.30 o 
   0   2  31        5.97       28.92      8.15 o 
   1   2  31       66.14       91.63     12.67 o 
   2   2  31        7.16       -9.96      8.53 o 
   3   2  31       47.51       42.11     30.06 o 
   4   2  31      336.16      358.47     12.36 o 
  -5   3  31       42.51       34.88     21.72 o 
  -4   3  31      130.76      130.76     25.67 o 
  -3   3  31      195.57      209.80     19.30 o 
  -2   3  31      246.17      217.68     18.85 o 
  -1   3  31       84.87       80.06     14.15 o 
   0   3  31      534.71      535.93     19.84 o 
   1   3  31        2.40        2.16      9.68 o 
   2   3  31       34.41       34.19     10.11 o 
   3   3  31      408.47      421.45     18.99 o 
   4   3  31      138.21      142.81      9.25 o 
  -4   4  31       98.51      103.06     17.81 o 
  -3   4  31       16.39       18.13     25.04 o 
  -2   4  31       42.79       45.51     13.73 o 
  -1   4  31      103.40      127.91     24.13 o 
   0   4  31       23.77       30.18     10.65 o 
   1   4  31      386.37      400.87     30.18 o 
   2   4  31      617.72      606.52     37.30 o 
   3   4  31      116.63       90.26     20.13 o 
  -4   5  31      373.48      414.69     28.28 o 
  -3   5  31      191.72      203.35     20.62 o 
  -2   5  31       28.04       -3.69     18.13 o 
  -1   5  31       66.85       90.85     24.27 o 
   0   5  31      711.68      751.24     23.72 o 
   1   5  31       21.19       37.48     11.71 o 
   2   5  31       53.46       53.99     12.07 o 
   3   5  31       38.60       39.03     11.90 o 
  -3   6  31      206.71      258.69     35.26 o 
  -2   6  31      465.69      298.06     33.90 o 
  -1   6  31      315.71      401.49     39.46 o 
   0   6  31       11.22       19.02     11.09 o 
   1   6  31      203.45      220.32     29.83 o 
   2   6  31      344.69      331.35     18.39 o 
  -1   7  31       94.52       43.98     18.89 o 
   0   7  31      236.79      248.70     17.91 o 
  -5   0  32       71.25       39.83     20.02 o 
  -4   0  32      428.71      448.93     35.51 o 
  -3   0  32     1996.21     1897.43     68.53 o 
  -2   0  32       87.99      122.35     21.87 o 
  -1   0  32       57.03       48.77     18.67 o 
   0   0  32     2842.30     2870.42     77.88 o 
   1   0  32     2853.99     2935.36     60.18 o 
   2   0  32      955.59      941.73     41.51 o 
   3   0  32       74.28       63.27     17.48 o 
   4   0  32     1524.51     1472.45     30.87 o 
  -5   1  32      387.00      403.20     26.95 o 
  -4   1  32      784.56      687.66     66.36 o 
  -3   1  32       44.98       38.83     13.44 o 
  -2   1  32      667.72      678.95     27.60 o 
  -1   1  32     1600.70     1610.79     44.77 o 
   0   1  32      627.33      618.61     17.50 o 
   1   1  32       82.44       94.85     12.73 o 
   2   1  32      971.06      944.33     32.57 o 
   3   1  32      849.76      920.46     27.56 o 
   4   1  32      178.14      217.63      9.86 o 
  -5   2  32       84.05       88.83     25.89 o 
  -4   2  32      633.59      638.19     30.05 o 
  -3   2  32      663.04      712.08     29.97 o 
  -2   2  32      181.09      223.69     19.03 o 
  -1   2  32        1.71        2.63     11.64 o 
   0   2  32     1090.29     1053.24     26.55 o 
   1   2  32     2223.40     2200.40     40.74 o 
   2   2  32        5.41       17.28      9.47 o 
   3   2  32      467.75      255.69     21.95 o 
  -4   3  32      318.27      311.14     24.19 o 
  -3   3  32       35.94       34.26     17.83 o 
  -2   3  32     1013.82      970.40     33.16 o 
  -1   3  32      380.06      383.97     22.58 o 
   0   3  32      207.70      218.26     16.95 o 
   1   3  32        2.46       15.30     10.15 o 
   2   3  32     1059.38     1063.97     36.62 o 
   3   3  32      487.66      510.02     24.03 o 
  -4   4  32       10.51       14.51     22.32 o 
  -3   4  32      823.25      852.52     33.81 o 
  -2   4  32     1751.60     1760.62     46.74 o 
  -1   4  32        7.17       -5.04     17.52 o 
   0   4  32      680.35      694.51     23.30 o 
   1   4  32      716.83      739.17     23.38 o 
   2   4  32      237.55      227.49     15.26 o 
   3   4  32      212.23      232.75     14.83 o 
  -3   5  32      152.51      148.93     19.21 o 
  -2   5  32      928.45      935.11     52.22 o 
  -1   5  32      503.65      519.03     39.97 o 
   0   5  32      657.10      651.04     23.21 o 
   1   5  32      193.92      172.78     15.58 o 
   2   5  32      415.29      418.40     21.88 o 
  -2   6  32        9.17       -3.15      4.96 o 
  -1   6  32       36.63       10.74     22.03 o 
   0   6  32       93.18      102.96     14.09 o 
   1   6  32      209.57      196.42     16.44 o 
  -5   1  33       43.13       35.66     15.51 o 
  -4   1  33       15.44       -2.64     13.08 o 
  -3   1  33       37.53       31.52     13.95 o 
  -2   1  33        0.61        2.25     12.65 o 
  -1   1  33        1.64       27.49     12.08 o 
   0   1  33       24.25       24.48      8.52 o 
   1   1  33        9.37        6.92     12.73 o 
   2   1  33       31.66       22.31     12.17 o 
   3   1  33       78.47       74.53     19.57 o 
  -4   2  33       46.35       32.06     37.04 o 
  -3   2  33       30.69       16.78     13.55 o 
  -2   2  33      151.81      159.59     24.42 o 
  -1   2  33       35.21       38.01     13.56 o 
   0   2  33        0.79       11.27      9.38 o 
   1   2  33      200.16      248.55     15.33 o 
   2   2  33      186.05      173.55     13.49 o 
   3   2  33       81.95       39.61     22.01 o 
  -4   3  33       38.41       57.82     16.21 o 
  -3   3  33       28.42       25.04     14.14 o 
  -2   3  33     1367.77     1277.66     78.01 o 
  -1   3  33        0.38       35.53     20.57 o 
   0   3  33       97.86       90.16     12.09 o 
   1   3  33        6.83        0.65      9.97 o 
   2   3  33      187.19      235.46     22.84 o 
   3   3  33        1.77        1.71      6.77 o 
  -4   4  33       90.33       98.62     29.33 o 
  -3   4  33        7.48       14.92     14.62 o 
  -2   4  33      143.71      138.34     17.67 o 
  -1   4  33      747.49      815.10     46.09 o 
   0   4  33       63.30       76.38     12.77 o 
   1   4  33       45.39       49.38     12.00 o 
   2   4  33       74.52       77.25     12.69 o 
  -3   5  33       17.32        4.37      8.16 o 
  -2   5  33       58.94       73.02     24.21 o 
  -1   5  33        9.91       33.67     21.85 o 
   0   5  33       73.01       86.05     13.52 o 
   1   5  33      176.03      157.62     15.40 o 
   2   5  33       36.92       22.22     11.85 o 
  -2   6  33      126.93      104.89     26.63 o 
  -1   6  33      211.67      192.42     30.64 o 
   0   6  33      310.47      356.01     37.76 o 
  -4   0  34      119.18       51.89     21.51 o 
  -3   0  34      122.54      136.56     26.23 o 
  -2   0  34      458.26      539.52     35.77 o 
  -1   0  34      700.14      697.55     40.40 o 
   0   0  34      230.03      287.00     34.14 o 
   1   0  34     1301.72     1337.72     51.02 o 
   2   0  34      304.04      292.71     27.64 o 
   3   0  34      444.26      544.76     32.38 o 
  -4   1  34      526.25      507.06     28.03 o 
  -3   1  34      546.79      549.07     26.67 o 
  -2   1  34       18.41       30.78     24.65 o 
  -1   1  34      699.04      690.76     28.35 o 
   0   1  34     1775.16     1763.37     31.14 o 
   1   1  34      296.08      300.25     16.78 o 
   2   1  34      492.76      461.36     22.20 o 
   3   1  34     1215.88     1167.31     31.92 o 
  -4   2  34       28.38       44.12     15.25 o 
  -3   2  34      622.29      633.63     98.64 o 
  -2   2  34     1084.07     1074.29     35.65 o 
  -1   2  34       99.27      104.78     18.95 o 
   0   2  34      179.48      202.36     14.77 o 
   1   2  34     1660.53     1732.07     36.11 o 
   2   2  34     1260.98     1315.16     41.46 o 
   3   2  34       20.57        7.95     10.37 o 
  -4   3  34     1198.05     1167.22     76.32 o 
  -3   3  34     1099.98     1081.35     37.42 o 
  -2   3  34      646.93      593.30     47.00 o 
  -1   3  34      445.56      459.29     39.16 o 
   0   3  34      924.90      956.48     51.56 o 
   1   3  34        3.82       15.07     13.11 o 
   2   3  34      107.28       89.04     12.93 o 
  -3   4  34      138.41      138.39     18.77 o 
  -2   4  34      113.94      121.47     26.22 o 
  -1   4  34      813.21      805.12     46.90 o 
   0   4  34       25.81       39.71     12.01 o 
   1   4  34      691.42      676.86     23.62 o 
   2   4  34      615.97      590.73     21.84 o 
  -2   5  34       11.04        5.52     20.03 o 
  -1   5  34      235.96      260.19     32.53 o 
   0   5  34      352.51      381.15     20.23 o 
   1   5  34      162.34      131.54     14.88 o 
  -4   1  35        4.90        4.07     14.10 o 
  -3   1  35       96.72      101.33     17.21 o 
  -2   1  35        1.99        6.18     13.59 o 
  -1   1  35        0.45       -3.47     11.92 o 
   0   1  35       11.92       44.89      9.50 o 
   1   1  35      165.90      173.81     14.10 o 
   2   1  35       97.24      105.08     15.15 o 
   3   1  35       27.29       24.19     11.52 o 
  -4   2  35      106.95       87.84     17.25 o 
  -3   2  35      183.04      186.18     20.80 o 
  -2   2  35      338.48      341.98     23.98 o 
  -1   2  35        6.72       14.38     12.70 o 
   0   2  35       49.62       57.13     11.88 o 
   1   2  35      147.91      187.33     21.05 o 
   2   2  35        1.34       14.95     10.31 o 
  -3   3  35        2.49       15.04     14.96 o 
  -2   3  35       96.09      108.29     17.00 o 
  -1   3  35       68.08      118.48     26.40 o 
   0   3  35      211.98      201.77     15.99 o 
   1   3  35       14.29        2.93     10.94 o 
   2   3  35      174.23      169.81     14.61 o 
  -3   4  35      380.84      344.50     25.14 o 
  -2   4  35        3.86      -15.79     20.34 o 
  -1   4  35       54.15       24.42     20.58 o 
   0   4  35      197.95      204.90     26.84 o 
   1   4  35       38.26       39.21     13.89 o 
  -2   5  35      410.84      499.55     43.82 o 
  -1   5  35       78.89      142.94     27.79 o 
   0   5  35      205.84      217.43     17.31 o 
  -3   0  36      179.37      188.26     29.17 o 
  -2   0  36      863.53      920.94     48.58 o 
  -1   0  36     1511.65     1468.04     59.74 o 
   0   0  36      348.57      327.54     24.16 o 
   1   0  36     1605.08     1761.92     63.13 o 
   2   0  36     1093.25     1264.80     51.15 o 
  -3   1  36      603.78      577.11     28.77 o 
  -2   1  36      122.34       82.45     16.77 o 
  -1   1  36      199.50      199.40     19.22 o 
   0   1  36      931.83      977.74     26.68 o 
   1   1  36      225.85      192.20     15.10 o 
   2   1  36        6.48       18.66     12.87 o 
  -3   2  36      150.35      135.11     19.31 o 
  -2   2  36      253.96      236.95     21.10 o 
  -1   2  36     1791.67     1770.29     46.71 o 
   0   2  36      184.26      197.06     15.52 o 
   1   2  36      110.00      106.25     20.92 o 
   2   2  36      687.05      711.40     27.03 o 
  -3   3  36      575.54      665.91     31.63 o 
  -2   3  36       57.72       63.35     15.87 o 
  -1   3  36       53.09       51.32     24.65 o 
   0   3  36     1168.30     1187.04     53.69 o 
   1   3  36      747.99      721.89     28.02 o 
  -2   4  36      164.27      144.62     28.90 o 
  -1   4  36      355.40      381.10     37.60 o 
   0   4  36       26.44       25.00     11.93 o 
   1   4  36      233.92      212.09     16.69 o 
  -3   1  37        6.14       13.77     14.33 o 
  -2   1  37        2.77        1.76     13.80 o 
  -1   1  37        6.77       10.18     13.59 o 
   0   1  37        4.10       36.15     11.79 o 
   1   1  37      177.92      227.00     15.89 o 
  -3   2  37      128.51      124.51     19.86 o 
  -2   2  37       55.33       90.02     17.47 o 
  -1   2  37       25.50        7.72     19.81 o 
   0   2  37      164.25      165.58     16.87 o 
   1   2  37       38.03       48.10     12.78 o 
  -2   3  37        5.51      -12.74     20.67 o 
  -1   3  37        8.94        4.54     22.68 o 
   0   3  37        0.42       12.08     11.39 o 
   1   3  37       32.09       40.40     12.50 o 
  -2   0  38      649.57      695.90     42.74 o 
  -1   0  38      968.71      874.44     47.21 o 
   0   0  38      395.19      390.47     24.13 o 
   1   0  38       59.74       73.35     22.08 o 
  -2   1  38      453.27      442.41     27.58 o 
  -1   1  38       77.80       88.41     16.93 o 
   0   1  38      851.62      927.44     40.26 o 
   1   1  38      726.22      790.44     30.27 o 
  -2   2  38        6.28        1.13     14.01 o 
  -1   2  38      795.75      835.09     48.74 o 
   0   2  38      476.99      507.20     32.55 o 
  -1   3  38       79.45      105.87     27.83 o 
  -1   1  39       99.19       88.68     32.18 o 
   0   1  39       54.72       52.20     12.71 o 
                                                 
